# Supplementary material for: Cryo-EM structure of a microtubule-bound parasite kinesin motor and implications for its mechanism and inhibition
Source: J Biol Chem. 2021 Aug 8;297(5):101063. doi: 10.1016/j.jbc.2021.101063 (PMC8526983; doi:10.1016/j.jbc.2021.101063)
Supplement: File S1 — Kinesin-5 motor domain sequence alignment. [file mmc2.txt]

>Eukaryota|http://www.uniprot.org/uniprot/A0A023AYJ4_GRENI|A0A023AYJ4|110365|A0A023AYJ4_GRENI|Gregarinaniphandrodes/1-330
-------------------VHVKVVVRCRPCAEASE-------VLELRPAQ-KEICV-FG
---------TEKSYVFDGVCGPDTTQEELFEAHIVPLVEEVLQGFNCTIFAYGQTGTGKT
YTMEGDWNRSEK------------------------PGPKGVGMIPRSVALIFKRLNK--
M-----------ESSLKVSFLEIYNEDLVDLLQM-----GDLRIYDN--VT-RGLAVKNL
TEIPVSSLPEVYKVLSHATKKRKTAETSLNRQSSRSHSIFAITITIKEISTDGEDVIRIG
KLNLVDLAGSENIQRS--GSNTLRTKEAGIINQSLVALGRVINALITPSSYVPYRDSKLT
RLLQDSLGGRTKTCIIATISSSIHNFDETLSTLDYAHRAKHIKNTPQVNQRMSQ
>Eukaryota|http://www.uniprot.org/uniprot/A0A024WCM8_PLAFA|A0A024WCM8|1036725|A0A024WCM8_PLAFA|PlasmodiumfalciparumTanzania(2000708)/1-338
-------------------VNIKVIVRCRPLNEKED--INNEEVVRINN---NEVIL-TI
---NR----NEKKYSFDYACDKDVDQKTLFNNYIYQIVDEVLQGFNCTLFCYGQTGTGKT
YTMEGDLNESD--------------------------INEDTGLIFRVTKRIFDILNKRN
N-----------DFNIKISYLEIYNEELCDLLSST----NELRIYEDSNNK-KGLNVDKL
EEKSINSFEEIYYIICSAIKKRRTAETAYNKKSSRSHSIFTITLIIKDINNVGESITKIG
KLNLVDLAGSENALKS--GSLKIRQQESCNINQSLLTLGRVINSLIENSSYIPYRDSKLT
RLLQDSLGGKTKTFIVATISPSSLCIDETLSTLDYVFRAKNIKNRPEINIKTTK
>Eukaryota|http://www.uniprot.org/uniprot/A0A044SZL3_ONCVO|A0A044SZL3|6282|A0A044SZL3_ONCVO|Onchocercavolvulus/1-337
--------------------NVRVAVRIRPMNDNETA-EKARCAITANARK-RTIAV---
--------IGIKEFGFDKVYGTYAKQLDIYFDLVEPLVKNVLAGYNCTLFAYGQTSTGKT
FTMEGEQNSEHA-------------------------EDSSVGIVPRALQHIFTELENQD
A-----------EFSVRVSYVELYNEELYDLLGS-----ALLRLFEDSVRK-GSVIISGL
EEVPVSDRLEVRELLKRGAEKRRTAMTQMNLNSSRSHTVFTITVVIRENTVSGEEVIKQG
KLSLIDLAGSENIGRS--GSIDKRAREAGSINQSLLTLGRVIMALTSGAGHVPYRESKLT
RILQDSLGGKTITTIVATLSPASTNIEESISTLEYASTAKNIKNQPEINQKLTH
>Eukaryota|http://www.uniprot.org/uniprot/A0A066V644_9BASI|A0A066V644|1037660|A0A066V644_9BASI|TilletiariaanomalaUBC951/1-339
G------------------EGIKVFVRVRGHASSEVT-NS---ILSTAGPRGHQIHV-SA
-AAAS----GQRTYTFDGVFGPDADQGLVYQDVVVPILNDVLNGYKCTIFAYGQTGTGKT
HTMEGNLESK--------------------------GFHFDAGIIPRTLDRLFHQVEMDK
E-----------ELSVRATFLELYNEDLRDLLSPD-F--APLKIFSK-----DGPQVQGV
WETPISSAEEGLKLLRQGSERRQVAATNCNDVSSRSHSIFTLTVYTRDTSPNANDLLKVG
KLYLVDLAGSESIERS--GAKEKGAREAGMINKSLLTLGRVINALVEGSAHVPYRESNLT
RLLQDSLGGGHKTSIIATVSQAKSNVEETLSTLDYALRAKSIKNRPELNAKLNR
>Eukaryota|http://www.uniprot.org/uniprot/A0A068XBW2_HYMMI|A0A068XBW2|85433|A0A068XBW2_HYMMI|Hymenolepismicrostoma/1-338
R------------------QNIRVAVRCRPFNSREEN-LGDFSIVESCKD--QQIVL---
--------DTSRSYTFDRVFGPHSKQKDIYNDMVAPTVVEVLEGYNCTIFAYGQTGTGKT
YTMTGERSDSLT------------------------ETDPTAGIVPRALNQIFSTLEA--
M-----------DFSVRVSFLELYNEELFDLLSSG----EGLAIYDDSNKK-GSILVKGL
REVAVHNKDEVYGILEKGLIRRQTANTQLNAQSSRSHTVFTVTVHIKETFPEDEVFLKIG
KLNLVDLAGSENIGRS--GALDKRAREAGSINQSLLTLGRVITCLVDHSPHIPYRESKLT
RLLQDSLGGKTKTSIIATIGPGFSSFEETVSTLDYAHRAKNIQNRPEINQRLNK
>Eukaryota|http://www.uniprot.org/uniprot/A0A081CIY6_PSEA2|A0A081CIY6|84753|A0A081CIY6_PSEA2|Pseudozymaantarctica/1-340
E------------------SNIQVVVRVRGHAPNEPP-RTEPSILTTSGPRCQQIDV-TL
---HQ----EQKSYHFDQVFGPEADQGMLYQDVVGPILEEVMSGYNCTVFAYGQTGTGKT
HTMEGDLTSQG--------------------------YSSEAGIIPRSLYRLFHTLEL-S
K-----------DYSVKATFIELYNEELRDLLSPD----NSLRMYDD-ARG-KGVVIQGL
EEVALKDAAHGLAVLRHGSRKRQIAATNCNEQSSRSHSVFTMTVFIKDKG-SGEDVLKIG
KLNLVDLAGSENIGRS--GAENKRAREAGMINQSLLTLGRVINALVEKNSHIPYRESKLT
RLLQESLGGRTKTCIIATVSQERANIEETLSTLDYALRAKSIKNRPELNTRMTR
>Eukaryota|http://www.uniprot.org/uniprot/A0A084WNC6_ANOSI|A0A084WNC6|74873|A0A084WNC6_ANOSI|Anophelessinensis/1-343
N------------------QNVQVYVRVRPTNNREKL-IRSQEVVEVS----RELQLTNS
---FD----SSKKFTFDRTFAPNSKQNEVYQAVVAPYIEEVLSGFNCTVFAYGQTGTGKT
FTMVGEEEPVLG------------------------EDDTSTGIIPRAVNHLFDELRMTE
L-----------EFSMRISYLELYNEELCDLLSTD-D--SKIRIFDDVQKK-GSVIVQGL
EEIPVHSKDDVYKLLAKGQERRKTASTLMNAQSSRSHTIFSIIVHIKENGIDGEEMLKIG
KLNLVDLAGSENISKA--GEKGIRTRETVNINQSLLTLGRVITALVEKTPHIPYRESKLT
RLLQESLGGRTKTSIIATVSPGNKDFEETLSTIEYAHRAKNIQNKPEANQKLSK
>Eukaryota|http://www.uniprot.org/uniprot/A0A088A808_APIME|A0A088A808|7460|A0A088A808_APIME|Apismellifera/1-343
K------------------QHIQVFVRVRPTNNVEKI-GKSITVVDQSN---KEVII-ER
---PH----DTKKFTFDKVFGTNAKQIQVYNAVVSPLLEEVLAGYNCTVFAYGQTGTGKT
FTMEGTDN-DPH------------------------QTDSTAGIIPRSLSHLFDELRVLE
V-----------EYSVRASFLELYNEEIFDLLSSSDD--AKIRIYEDPTKK-GAVIVHGL
EEMTIHNKNEVFNILQKGSEKRQTAATLMNAHSSRSHTIFSITVHIKENTIDGEELLKTG
KLNLVDLAGSENVGRS--GAVDRRAREAGNINQSLLTLGRVITALAEKTPHVPYRESKLT
RLLQESLGGRTRTSIIATISPASINLEETLSTLDYAHRARNITNRPEINQKFSK
>Eukaryota|http://www.uniprot.org/uniprot/A0A090D3K6_PODAN|A0A090D3K6|515849|A0A090D3K6_PODAN|Podosporaanserina(strainS/ATCCMYA-4624/DSM980/FGSC10383)/1-343
A------------------TNINVVVRCRGRNEREVK-ENSAVVVGTEATRGKIVEL-SM
---GP----NNKTYNFDHVFSQAADQVMVFEDVVKPILDEMMSGYNCTIFAYGQTGTGKT
YTMSGDMTETMG-------------------------LSDNAGIIPRVLQALFAKLEL-E
E-----------DHCVRCSFIELYNEELRDLLGT-DE--TKLKIYDD-NKK-GTTMVQGM
EERHILSATDGLKWLQEGSLKRQVAATKCNDLSSRSHTVFTITLYAKRQTGEGDDYLMAG
KLNLVDLAGSENIQRS--GAENKRAAEAGLINKSLLTLGRVINALVDRSPHIPYRESKLT
RLLQDSLGGRTKTCIIATISPAKVNLEETISTLDYAFRAKNIRNKPQLNALINK
>Eukaryota|http://www.uniprot.org/uniprot/A0A099P0T8_PICKU|A0A099P0T8|4909|A0A099P0T8_PICKU|Pichiakudriavzevii/1-317
-------------------ESINVIVRCRGRGYMDDE-QNSPNVVFIDSE--KEVKI---
---------EPRTYRLDQVYGPTTDQMTFFQNAAEGICDDFLRGFNCTIFAYGQTGAGKT
YTMCG---------------------------------TPESGIIPRCLKRLFEH-ET--
D-----------NLILKCSFVEIYNEVLKDLLSD-----GKLSIYEH-----NIIKIKSL
EEFYIKDFQDAMRTFRIGLNRKKIASTKMNDNSSRSHTIFTIHLMKRKNGSE----FQFA
KMNLVDLAGSENIARS--GSVNQRAREAGSVNQSLLTLGRVINSLVDGSNFIPYRESKLT
RLLQDSLGGKTKTILVANIAPTLKDLHASVSTLEYASKAKNIQNSAQIGGSVSE
>Eukaryota|http://www.uniprot.org/uniprot/A0A0C2JLL8_THEKT|A0A0C2JLL8|669202|A0A0C2JLL8_THEKT|Thelohanelluskitauei/1-325
-------------------QNITVVVRCRPRNDLEKR-MNSPNCVINTEK--RQVSL---
---------GHRSFVFDRVFDYRSKQIEVYKSVVVPLLEEVIQGYSCTIFAYGQTGTGKT
YTMEGR--------------------------------DPQSGIIPRSIHQLFEMLER--
K-----------EFSVRVSFLEIYNEELFDLLGQ-----PFLRIFED-TSR-GSVFVQGL
EEVIVHNKSEVYSILEKGGARRQTAATILNAHSSRSHTVFSITVNMKDSNIQGEDIIKTG
RLYLVDLAGSENIGRS--GAIERRAREAGTINQSLLTLGRVIFALVEKTKHVPYRESKLT
RLLQDSLGGRTKTVIIATISPSAYNIEETVSTLEYAQRAKHIKNRPEVNQ-LNK
>Eukaryota|http://www.uniprot.org/uniprot/A0A0C3B756_9HOMO|A0A0C3B756|933852|A0A0C3B756_9HOMO|SerendipitavermiferaMAFF305830/1-341
E------------------SNIRVFVRCRGRSAREKA-EGAANIVSIDGPMAKEVVI-EL
---GV----TTRTYPFDRAFGFAADQAMIYQEVVQPMLEEVLLGYNCTLFAYGQTGTGKT
YTMQGDLTPSIG-------------------------PSTGAGMIPRVLSNLFAHLEA-N
V-----------DYSVKVTYVELYNEELRDLLSP-SL--APPKIFED--AR-GGVFIQGL
EEAFVRNAHEAIEQLRKGSHRRQIAATKFNDHSSRSHSVFTVTVHTKTKS-TGEDYLRTG
KLNLVDLAGSENIGRS--GAENMRAREAGNINMSLLALGRVINALVAKHSHIPYRESKLT
RLLQDSLGGKTKTCIVATISPAQSNLEETFSTLDYALRAKSIRNKPEVNQKMTR
>Eukaryota|http://www.uniprot.org/uniprot/A0A0C3CBT1_9HOMO|A0A0C3CBT1|765440|A0A0C3CBT1_9HOMO|PilodermacroceumF1598/1-343
E------------------TNIQVVIRCRRRSEREVQ-DNSPIIVSSQGPKSQEVTI-SL
---GI----VTRTYPFDLVFGPEADQTAIYNDVVNPMLEEVLQGYNCTLFAYGQTGTGKT
YTMQGDLSRTPG-------------------------PCAQAGMIPRVLFRLFNHLET-N
A-----------DYSVKISFVELYNEELRDLLAS-DF--APLKIFDD-ASK-KGVFIQNL
EETLVKDSSDALALLTKGSHRRQIAATKFNDHSSRSHSVFSITVHIKETSATGDDLLKVG
KMNLVDLAGSENIGRS--GAENKRAREAGMINQSLLTLGRVINALVDRSSHVPYRESKLT
RLLQDSLGGRTKTCIIATVSPARSNIEETLSTLDYAMRAKSIRNKPEVNQRMTR
>Eukaryota|http://www.uniprot.org/uniprot/A0A0D2SHH4_GOSRA|A0A0D2SHH4|29730|A0A0D2SHH4_GOSRA|Gossypiumraimondii/1-328
-------------------VNVQVLLRCRPLSEDEQK-MNASRVISCNELK-REVTV---
---------QVRVFTFDKVFGPKAQQRTIYDQAIAPIVNEVLDGFNCTVFAYGQTGTGKT
YTMEGDL-------------------------------PAEAGVIPRAVRQIFDTLEA--
Q-----------DYSMKVTFLELYNEDITDLLAPE----EKISLMED--GK-GCVIVRGL
EEEAVYSANEIYALLERGAAKRRTADTLLNKRSSRSHSVFSITVHIKESAVGDEELIKCG
KLNLVDLAGSENISRS--GAREGRAREAGEINKSLLTLGRVISALVEHSAHIPYRDSKLT
RLLRDSLGGKTKTCIIATISPSAHSLEETLSTLDYAYRAKNIKNRPEANQKMSK
>Eukaryota|http://www.uniprot.org/uniprot/A0A0D2WW39_CAPO3|A0A0D2WW39|595528|A0A0D2WW39_CAPO3|Capsasporaowczarzaki(strainATCC30864)/1-345
E------------------KNIQVVLRCRPLNNMEKT-AVSPLVVECDETM-RQVNV-KQ
---GV----VTKTFHFDKVFGHDARQIEIYNEVVAPIMTEVLMGYNCTIFAYGQTGTGKT
YTMEGRRTESF-------------------------QSDPEAGIVPRALHNLFEVLESQD
A-----------EFSIKVSSLELYNEELRDLLSDAKS--TKLRILEDGSRK-GAVVVQGV
EEMSLKHRNDIYAVLEKCSARRQTAVTAMNHASSRSHCVFSITIHMKESTPEGEDLLKVG
KLNLVDLAGSENIGRS--GAVSQRAREAGNINQSLLTLGRVITSLVEGRDHVPYRESKLT
RLLQDSLGGTTRTCIIATVSPAAINVEETLSTLDYAHRAKNVKNRPEINQKLTK
>Eukaryota|http://www.uniprot.org/uniprot/A0A0E9NHE1_9ASCO|A0A0E9NHE1|698492|A0A0E9NHE1_9ASCO|SaitoellacomplicataNRRLY-17804/1-341
E------------------TNIQVVVRCRGRNDREIK-ENSGVVLSPGGTRGREVCV-QN
---PV----SPRMYTFDRVFGPEADQGMVYDAVVAPILQEVLEGYNCTIFAYGQTGTGKT
FTMSGDVQDGT--------------------------FKDGAGIIPRTLFRLFHALDV-E
D-----------EYSVKISYIELYNEELKDLLATDEA--AKIRIIEE--PK-KGVVVQGI
EEALISTAAEGMKVLQDGTLKRQIAATKMNDMSSRSHSVFTITVYVKEKT-EGEDMLKVG
KLHLVDLAGSENIQRS--GAENKRAREAGMINQSLLTLGRVINSLVERSSHIPYRESKLT
RLLQDSLGGRTKTCIIATVSPAKVNLDETLSTLDYANRAKNIRNKPQANQLMTK
>Eukaryota|http://www.uniprot.org/uniprot/A0A0H2RGH0_9HOMO|A0A0H2RGH0|27342|A0A0H2RGH0_9HOMO|Schizoporaparadoxa/1-342
E------------------LNIKVVLRCRKRSEKEIA-EGSPIIVQTDGARGDHVTI-NL
---GV----YLRTYTFDIVFGAEADQPSVYKDVVQPMVEEVMMGYNCTLFAYGQTGTGKT
YTMQGDVKLSRG-------------------------PTLNAGMIPRAMCQLFQDLEA-S
G-----------EFSVKVSYVELYNEELRDLLAN-DA--LPLKLYED-SNK-KGVSIQGL
NEHYVNDFGNAMDLLLKGSERRQIAATNINAYSSRSHSVFSITVCIKEIA-SGDGLYKVG
KFNLVDLAGSENVGKS--GAEHKQLNEAGMINKSLLSLGRVITALKEKNVHIPYRDSKLT
RLLQDSLGGRTKTCIIATISPARSNVEETLSTLEYAIRANSIVNRPEINQRLPR
>Eukaryota|http://www.uniprot.org/uniprot/A0A0K9P1M1_ZOSMR|A0A0K9P1M1|29655|A0A0K9P1M1_ZOSMR|Zosteramarina/1-328
-------------------VNVKVIVRCRPFNDEELK-NNVQSVVLCNELN-GEVRI---
---------QLKLFPFDKVFSSKTQQRRVYDDAISPIVSDVLEGFNCTVFAYGQTGTGKT
YTMEGEL-------------------------------SSEAGVIPRAVRQIFDTLDE--
Q-----------DYSMKVSFLELYNEEITDLLVFN----DKICLLED--GK-GGAIIRGL
EEEVVKSASEIFSLLERATPKRRTADTLLNTQSSRSHSVFSIMIHVKEPVMGDEELIKYG
RLNLVDLAGSENVSRS--GSREGRAREAGEVNKSLLTLGRVITALVEHSCHIPFRDSKLT
RLLRESLGGKTKTCIIATISPSIHSLEETLNTLDYAFRAKSIRNKPEVNQKLSK
>Eukaryota|http://www.uniprot.org/uniprot/A0A0L0DAZ0_THETB|A0A0L0DAZ0|461836|A0A0L0DAZ0_THETB|ThecamonastrahensATCC50062/1-325
-------------------ANIQVAVRCRPFSQDELT-KSDTPILKTSKTK---------
---------GSKQYTFDHVFDPETDQAAVYEAVVAPSVEQALCGYNCTIFAYGQTGTGKT
FTMEGRRD------------------------------CAQAGIIPRTISSIFDVLES-S
N-----------EYSVRVSYLEIYNEELHDLLGM-----TVLRIFED-AST-GSMTVHNL
EEVPVTSAADIYPILARGQAKRQVAATKMNASSSRSHAIFSITLHIKESNAEGEDLLKVG
KLNLVDLAGSENIARS--GAQSKRAREAGLINQSLLTLGRVINALIERRPHIPYRESKLT
RILQDSLGGTTKTCVIATVSPSELNFEETLSTLDYASRAKTIVNTPVANQRMTK
>Eukaryota|http://www.uniprot.org/uniprot/A0A0L0S3T9_ALLMA|A0A0L0S3T9|578462|A0A0L0S3T9_ALLMA|AllomycesmacrogynusATCC38327/1-330
-------------------ANIQVVVRCRPRNDREIK-DNSPPVLAFNSA--RELQI---
---------NTKTYTFDRVFSPEASQQDVYADVVAPMLEEVLAGYNCTVFAYGQTGTGKT
YTMEGSLQEQ---------------------------LTEHAGMIPRALFNLFELLDM-A
S-----------ESTVKVSCIELYNEELRDLLAP-----GDIRLYEQ---K-QVVNLQGV
QEVYVKSPADVHRVLREANEKRQIAATKLNQNSSRSHCVCTVSVVTRDTSPEGIDLVRTG
KLNLVDLAGSENIGRS--GAQDKRAREAGMINQSLLTLGRVINALVEKSCHIPYRESKLT
RLLQDSLGGRTKTCIIATVSPARCNLEESQSTIDYVHRAKNIRNKPEVNQRVMK
>Eukaryota|http://www.uniprot.org/uniprot/A0A0L0T8S9_ALLMA|A0A0L0T8S9|578462|A0A0L0T8S9_ALLMA|AllomycesmacrogynusATCC38327/1-325
-------------------TNIQVVLRCRPINDKEAN-ERAHAVLAIKGV--RELAV---
---------SLKTFTFDRVYAPEASQELVFRDVVLPIVEEVVLGYNCTIFAYGQTGTGKT
HTMQGDL-------------------------------SPHAGMIPRALYALFENFDA--
G-----------DATVKVSCIELYNEELRDLLAM-----TDLKLYEE---N-KVVHLQGA
QERFVKSPIEVIQLLNQATEKRQVAATKMNEKSSRSHCVFTVTVRIKESTPDGVEVMKVG
KLNLVDLAGSENIGRS--GAENRQAREAGAINQSLLTLGRVINALVEKQGHVPYRESKLT
RLLKDSLGGHTKTCIIATVSPARSNLEETLSTLDYAHRAKNIRNKPKVNEQRSK
>Eukaryota|http://www.uniprot.org/uniprot/A0A0L8G864_OCTBM|A0A0L8G864|37653|A0A0L8G864_OCTBM|Octopusbimaculoides/1-342
N------------------QNIKVAVRCRPMTSQEKK-SGSFAVVNSEK---KEVSV-EK
---MG----TQKTFGFDYVFPPDAKQIDIYKAVVIPIIDEVLLGYNCTIFAYGQTGTGKT
FTMEGERSEDVS------------------------EDDPLAGVIPRSMNHIFDELKKQD
V-----------EFSIRVSFIELYNEELFDLLGNT----SNLRMYEDPKRQ-GSLIIHGM
EEITVNFKDEIYQILERGASRRQTASTLMNATSSRSHSVFSVTIHTKDTTITGEELLKTG
KLYLVDLAGSENIGRS--GAVDKRAREAGNINQSLLTLGRVITALVEHAPHVPYRESKLT
RLLQDSLGGKTKTCIIATIAPSLCNVEETLSTLDYAHRAKNIQNRPEINQKLTK
>Eukaryota|http://www.uniprot.org/uniprot/A0A0M9A999_9HYME|A0A0M9A999|166423|A0A0M9A999_9HYME|Meliponaquadrifasciata/1-343
G------------------QQIQVFVRIRPFNSSEQN-LQSTTVLDPNN---KEIIV-ER
---PN----DCKKFRFNNVFGPLSKQIDVYNNVVSPLLEQVLAGYNCTVFAYGQTGTGKT
YTMEGINI-DPH------------------------NSNSSAGMIPRSLNHLFHKLQLLE
I-----------EYTIRVSFLELYNEDLFDLLSTNSD--SKLRLYEDVSKK-GAVIIHGL
EEVTIHNTSEVYKILKKGADKRQTAATLMNAQSSRSHTIFSITIHMKESTIDGEEILKTG
KLNLVDLAGSENVGRS--GSVDKRAREAGSINQSLLTLGRVITALVERAPHIPYRESKLT
RLLQESLGGRTKTSIIATISPASINLEETLSTLDYAHRAKNITNRPEINQKLSK
>Eukaryota|http://www.uniprot.org/uniprot/A0A0N4XY33_NIPBR|A0A0N4XY33|27835|A0A0N4XY33_NIPBR|Nippostrongylusbrasiliensis/1-326
-------------------INVRVAVRVRPMNDKEKA-DNSVSVVRVEE---KMVT----
---------CKKSFSFDKVYGPSTSQERIYAEMVSPQVERVLAGYNCTLFAYGQTGTGKT
YTMEGD---------------------------------PSTGIIPRAVEHIFEELEKSN
T-----------EYSVRVSYLELYNEELFDLLAA-----TTLRIFDDPSKK-GMVVISGA
EELPVRDRSEVYALLKRGAEKRTTAATLMNLNSSRSHSIFTVSVVIRENTPNGEELVKQG
KLNLVDLAGSEHIGRS--GAEGKRAKEAGNINQSLLTLGRVITALTTSAPHVPYRESKLT
RLLQDSLGGSTITSIIATLSPASCNYEESISTLEYAARAKSIRNHPECNQKLSR
>Eukaryota|http://www.uniprot.org/uniprot/A0A0P1BPM8_9BASI|A0A0P1BPM8|401625|A0A0P1BPM8_9BASI|Ceraceosorusbombacis/1-332
-------------------SNIQVVVRVRGRAPGDAA-PKDS-ILATEGPRCQSVAL---
-----------KTYDFDHVFGPEADQGMVYQNVVGPILDEVLSGYNCTIFAYGQTGTGKT
HTMEGDLTST---------------------------YSTEAGIIPRTLYRLFHTLEL-Q
R-----------EYSVHATFMELYNEKLRDLLSSD-E--AGLKMYDK--AR-SGVFIEGM
SDSPVVDAEAGLKLLQKGSQKRQIAATRCNEQSSRSHSIFTLTVHIKETTPKGEDVMRTG
KLNLVDLAGSENIGRS--GAQNNRAREAGMINQSLLTLGRVINALVEKTQHVPYRESKLT
RILKESLGGRTKTCIIATVSTERSNVEETLSTLDYALRAKSIRNKPEMNRRMTR
>Eukaryota|http://www.uniprot.org/uniprot/A0A0Q3UTR9_AMAAE|A0A0Q3UTR9|12930|A0A0Q3UTR9_AMAAE|Amazonaaestiva/1-346
G------------------KNIQVVVRCRPFNASERK-ASSYPVVDDAR---KEVSV-TG
-GVTD----SRKTYTFDMVFGAQAKQIDVYRSVVCPILDEVIMGYNCTVFAYGQTGTGKT
FTMEGERSPNET------------------------EEDPLAGIIPRTLHQIFEKLTENG
S-----------EFSVKVSLLEIYNEELFDLLNPTPD--DRLQMFDDPRNK-RGVIIKGL
EEITVHNKNEVYQILERGAAKRTTAATYMNAYSSRSHSVFSITIHMKETTIDGEELVKIG
KLNLVDLAGSENIGRS--GAVDKRAREAGNINQSLLTLGRVITALVERAPHIPYRESKLT
RILQDSLGGRTKTSIIATVSPASISLEETLSTLEYAHRAKNIMNKPEVNQKLTK
>Eukaryota|http://www.uniprot.org/uniprot/A0A137NV24_CONC2|A0A137NV24|796925|A0A137NV24_CONC2|Conidioboluscoronatus(strainATCC28846/CBS209.66/NRRL28638)/1-331
-------------------SFIKVVVRCRAANPLESY-TG----IGKEPRYGRNVEV---
--------RERRKYTFNQVLGPDVSQEELFNNIMIPVVDEVLQGFNCTVFAYGQTGTGKT
YTMEGQINQN---------------------------LGELAGIIPRTLKHFFTYLEE-Q
S-----------EYNMMISMMELYNEEVNDLLTTG-D--TKLNLFQD--PN-KGLVIPEL
EEFSVTTVAEAMEKLRQGTNRRHIAATKINERSSRSHSIFTITIHTKQYSSDGEELLKVG
KLNLVDLAGSENIGRS--GSENARKKETSSINTSLLTLGRVINALVNEK-HIPYRSSKLT
RILQESLGGHAKTCIIATISPSRMNIEETIGTLDYVQKAMKICNKPEVNKVLTK
>Eukaryota|http://www.uniprot.org/uniprot/A0A161HGI8_9ASCO|A0A161HGI8|796027|A0A161HGI8_9ASCO|Sugiyamaellalignohabitans/1-342
E------------------SNIRVYVRCRGRNAREIS-ENSGVVVKTGGMKNKDITL-QT
---GN----TNKTYTFDRVFGPEADQEMVYEEVANKSLEEMLQGFNCTVFAYGQTGTGKT
YTMTGDISESSG-------------------------PEENTGIIPRILFNLFKSLTA-E
S-----------EHSIKLSYIELYNEELRDLIAA-EG--KKVKIYDD--SK-KGVVIHGM
EEAFVKTVDEAMEVLRLGSVRRHVAATGCNDQSSRSHSVFTITVHIKEISDLGQEFVRIG
KLNLVDLAGSENINRS--GAENKRAREAGMINQSLLTLGRVINALVDRSPHIPYRESKLT
RILQDSLGGRTKTCIIATISPAKVSLDETLSTLDYASRAKNIKNKPQPNQTMSK
>Eukaryota|http://www.uniprot.org/uniprot/A0A165DFH2_EXIGL|A0A165DFH2|1314781|A0A165DFH2_EXIGL|ExidiaglandulosaHHB12029/1-342
E------------------HNIQVVVRCRRRSDREIL-EGSPIVVSSAGARSTEITV-SF
---GL----VTRTYPFDTVFGPEADQSMVYQEVVAPMLEEVVGGYNCTIFAYGQTGTGKT
HTMQGDLKPTAG-------------------------PSPAAGMIPRVLNKLFVQLNE-K
F-----------DYSVRVSYIELYNEELRDLLAD-DF--APLQIYDD-SSK-KGVTIQGL
KEVTVKDAADAVTLLLKGSERKQIASTKFNDHSSRSHTIFTLTVHTKEHG-AGDDLLKVG
KLNLVDLAGAENIGRS--GAKEQRAAEAGNINKSLLTLGRVITLLVEKSQHIPYRESKLT
RLLQDSLGGKTKTCIIATVSPARCNIEETISTLDYAIRAKSIKNRPEINQRTTK
>Eukaryota|http://www.uniprot.org/uniprot/A0A167DXN9_9ASCO|A0A167DXN9|796027|A0A167DXN9_9ASCO|Sugiyamaellalignohabitans/1-341
G------------------SNIRVVVRCRGRNDREVR-AKSRVVVDTSISK-TDVAV-RI
---GE----DNKTYSVDHVFGPEVDQVMVFEEVIAPIVDDLYSGMNCTVFAYGQTGTGKT
YTMSGDDSTT---------------------------CAYEAGIIPRVLFKLFADVASRG
Y-----------DYAVTCSFVELYNEELKDLLVDEDE--KKLRLFDDSSFN-GGVTLNGL
SEHNITSAISGLKVLQNGLRKRQVAATKMNDYSSRSHTIFCISLAIDTDG--SGEFITRS
KINLVDLAGSENIGKS--GAENKRAREAGMINQSLLTLGRVINSLVDKSPHIPYRESKLT
RLLQDSLGGRTKTCIIATISPASVNIEETLSTLEYASRAKNIKNKPQVNNAISK
>Eukaryota|http://www.uniprot.org/uniprot/A0A177WSS4_BATDE|A0A177WSS4|403673|A0A177WSS4_BATDE|BatrachochytriumdendrobatidisJEL423/1-337
E------------------TNITVVVRIRPRNQKDIR-ENSPICISTTSNK-KELQL-AA
---HA----STKSFHFDRVFGPEVSQQELFDEVASGILSEVLMGYNCTIFAYGQTGTGKT
HTMEGDLAVQ----------------------------SPDAGIIPRTLYSLFDTLER-E
T-----------EYSVRVSFIELYNEEINDLLSP-ED--NRLKIFDD--RK-GSTLIQGL
EEILVKNAADVISILQTGSNRRQKAATKLNHVSSRSHGIFSITVHTKECT-PGEELLKVG
KLNLVDLAGSENIGRS--GAENKRAKEAGMINQSLLTLGRVIGALVEHNSHIPYRESKLT
RILQDSLGGRTKTCIIAAVSPAKCNIEESHSTLDYAHRAKNIRNKPEINQRMTK
>Eukaryota|http://www.uniprot.org/uniprot/A0A194PW97_PAPXU|A0A194PW97|66420|A0A194PW97_PAPXU|Papilioxuthus/1-343
N------------------QNIQVFVRLRPLNQRERD-IRSLGVVEVSG---REVVV-QS
---QQ----TTKRFTFDRAFGPNTKQVEVYQEVVSPLIEEVLAGYNCTVFAYGQTGTGKT
HTMVGENTGN-T------------------------QDDPLAGIIPRALSQLFDELRLTN
T-----------EYTVRVSYLELYNEELFDLLSTSED--SKLRIYEDVTRK-GSNIVNGL
EEITVYNKNEVYKIMAQGQERKRVASTLMNAQSSRSHTVFTIVIHMKENSPEGEELVKIG
KLNLVDLAGSENISKA--GAKRERARECVNINQSLLTLGRVITALVERHPHIPYRESKLT
RILQESLGGRTKTSIIATVSPGHKDLEETMSTLEYANRAKNIQNKPEINQKMTK
>Eukaryota|http://www.uniprot.org/uniprot/A0A1B7TC60_9ASCO|A0A1B7TC60|766949|A0A1B7TC60_9ASCO|HanseniasporavalbyensisNRRLY-1626/1-335
-------------------LNILVAVRCRGRNDREVK-LKSPVVVTPSYSNNKEVCL-NL
--SDE----ANKKYLLDEVFGPDSKQDEIFKDIVEPLFHDFLKGFNCTVLCYGMTSTGKT
YTMTGD--------------------------------SSEAGIIPRVLFNLFENLNE--
N-----------DYLVKCSFIELYNEDLKDLLSSD-S--KKLKIYDSQSFT-PGIFIQNL
EEFEITEPIEGLKLLQRGLKKRKVAATKMNDVSSRSHSIFSITLYKRVNSSKPSELFRVS
KMNLVDLAGSENISRS--GAINQRAKEAGSINQSLLTLGRVINALSD-SKHIPFRESKLT
RLLQDSLGGNTKTALIATISPAKVHLEETISTLEYASKAKNIKNKPQMGSVLFK
>Eukaryota|http://www.uniprot.org/uniprot/A0A1B9FYV8_9TREE|A0A1B9FYV8|1296100|A0A1B9FYV8_9TREE|KwoniellabestiolaeCBS10118/1-343
E------------------INIQVVVRCRGRSSQEVS-SASPIITSTSGAISKAITV-SY
---GG----STKTYPFDKVFGPEADQTMIFNEVADGMLDEVLAGYNCTIFAYGQTGTGKT
YTMQGDLELTPL-------------------------PKSTAGIVPRVLHRLFSVLESTP
N-----------EFSVKCSYVELYNEELRDLLAT-EY--ASLKLYED--GK-KGVNIQGL
EETGVRNLKEALNMLEKGVKRRQTAETKMNTESSRSHTIFSITVHVKESSIAGEDLLRIG
KFNLVDLAGSEAIGRS--GATDKRAREAGMINQSLLTLGRVISALVEKGSHIPYRESKLT
RLLQDSLGGRTKTCIVATVSPTRSNMEETLSTLDYAIRAKSIRNRPEVNAHLTK
>Eukaryota|http://www.uniprot.org/uniprot/A0A1D8PT88_CANAL|A0A1D8PT88|237561|A0A1D8PT88_CANAL|Candidaalbicans(strainSC5314/ATCCMYA-2876)/1-325
-------------------SNIQVVVRCRGRNSQEIA-AKSPIVVETDNYSITYITI-NT
-AGAS----NSRTYKFDQIYGSQADQNLIYSQIAHPLLLDFLRGINVTVLAYGQTGTGKT
YTMSG---------------------------------SDIAGIIPRLLGELFQNLSS--
N-----------DYMVKISYLEIYNEELIDLLSN-----NNLRIHEK-----TSIGIQNL
TEYTINNYNQGIKYLKMGLQKKKTSSTNLNETSSRSHTIFSVQLYQKISS-SSDNVYRIS
KMNLVDLAGSENISRS--GSI---VKEAGGINQSLLTLGRVINSLNEKK-HIPYRESKLT
HILQDSLGGNTKTTLIATISPAQVNLSETCSTLDYASKAKNIKNAPMIGHIIMK
>Eukaryota|http://www.uniprot.org/uniprot/A0A1E3P0Q3_WICAO|A0A1E3P0Q3|683960|A0A1E3P0Q3_WICAO|WickerhamomycesanomalusNRRLY-366-8/1-322
-------------------ENIQVVVRCRGRNAKETS-IKSTVVVNEE----EEVAL-NP
--SND----ANKTYAFDKVFGPMSDQQVIFDKVATPMFNEFLKGYNCTMLVYGMTSTGKT
YTMSGD--------------------------------SDKAGVIPRILFKLFGVLNE--
S-----------DYIVKCSFIEIYNEELKDLLTDE-T--KKLRIFDQ------TIHIQNL
EEVILRNANHGIKTLQKGLKIRQVAATKMNDVSSRSHTIFTLSLFKKI-----GDLFRIS
KMNLVDLAGSENISRS--GALNQRAKEAGSINQSLLTLGRVINLLVEKNQHIPYRESKLT
RLLQDSLGGRTKTCLIATISPAKINYDETLSTLEYANKAKSIENKPQLGSSIGR
>Eukaryota|http://www.uniprot.org/uniprot/A0A1E3PU34_9ASCO|A0A1E3PU34|857566|A0A1E3PU34_9ASCO|Nadsoniafulvescensvar.elongataDSM6958/1-323
E------------------SRIKVYIRCRGRKETE-----SPIAFRDDYN--REVIV---
---------NLKSYNYDRVFGPDTDQEMIYDSIAADTLKKILDGYNYTIFAYGQTGTGKT
YTMTGDI-------------------------------PNNTGIIPRVLKDLFQKLNK--
F-----------EYSVKVSYIELYNEELKDLIGS-----DKLRIYDN--KT-GEVAVHDM
EETFIESASEGLKLLQEGSKHRQAASTKANDVSSRSHSLFTITVMTRELSKGGYEQLRFG
RLNLVDLAGSEAITRS--GSLQDRVIETGKIHQSLLVLGRVINALVERSPHIPYRESKLT
RLLQDSLGGRTETCIIATISPSKACLEETISTLEYVNRAKNIKNKPQINQTVSK
>Eukaryota|http://www.uniprot.org/uniprot/A0A1E3QL55_9ASCO|A0A1E3QL55|984486|A0A1E3QL55_9ASCO|BabjeviellainositovoraNRRLY-12698/1-341
-------------------SNISVYVRCRSRNAREVR-EASGVVVSTMGHKGREVVL-QT
---GP----MNKTYTFDRVFGAESDQETVFDGIAANLLRETLEGYNCTVFAYGQTGTGKT
YTMSGDISTV---------------------------LSENAGIIPRTLVSLFKSLEQ-Q
S-----------DFSVKVSFIELYNEELRDLLVSDPS--RKVRIYDD-PLR-KSIAVQGM
EERYITSASEGLKLLAEGSYRRQVASTQCNDLSSRSHSVFTLTVHMKTTDPSGEELVKVG
KLNLVDLAGSENINRS--GAENKRAREAGMINQSLLTLGRVINALVEQSPHVPYRESKLT
RLLQDSLGGKTKTCIIATISPAKVSLDETMSTLEYANRAKSIKNKPQVNQSMSK
>Eukaryota|http://www.uniprot.org/uniprot/A0A1E3QZS0_9ASCO|A0A1E3QZS0|984486|A0A1E3QZS0_9ASCO|BabjeviellainositovoraNRRLY-12698/1-320
-------------------VNINVVVRCRGRNDREAN-AKSPVVVSPTT---GEVTL-NS
--SSD----GSKMYTVDQVYGPSADQELLFQGVADPLFREFLNGYNCTILAYGQTGTGKT
HTMCGN--------------------------------SGDAGIIPRVLYELFNHMGK--
D-----------DYVVKCSFLELYNEELKDLLGD-----ATLRIFES------TIMIQNL
EEVYLKNANHGMNVLRRGLKLRQVASTKMNDFSSRSHTIFTLSLYKSVNE------YRVA
KLNLVDLAGSENVSRS--GAVHQRAREAGLINQSLLTLGRVINSLVDGGAHIPYRESKLT
RLLQDSIGGKTKTVLIATISPAKVNAEETSSTLEYASKAKNIKNKPQVGALVAK
>Eukaryota|http://www.uniprot.org/uniprot/A0A1E4RHZ7_9ASCO|A0A1E4RHZ7|984485|A0A1E4RHZ7_9ASCO|HyphopichiaburtoniiNRRLY-1933/1-327
-------------------SNIQVIVRCRGRNGREVN-AKSPNIIDPDIYSINLVTV-NQ
-ETDL----NSKTFKVDQVYGSQADQSLIFRNVALPLFQDFIHGFNVTILAYGQTGTGKT
YTMCGQD-------------------------------DDNKGIIPRILEELFRSLND--
S-----------DYLVKCSFIELYKEELKDLLVEE-N--SKLRIITD--SN-SNIITQNL
REIPINNHELAFSLLTKSLNKRKTGSTKLNDQSSRSHTIFTINLYKK------TGYFKHS
KMNLVDLAGSEDINKS--GAQNQRAKEAGSINQSLLTLGKVINCLSE---HIPYRESKLT
RLLQDSIGGKTKTSLIATISPAKINYQETLSTLNYASKAKNIKNIPQIGQLVLK
>Eukaryota|http://www.uniprot.org/uniprot/A0A1E4SNW0_9ASCO|A0A1E4SNW0|984487|A0A1E4SNW0_9ASCO|SuhomycestanzawaensisNRRLY-17324/1-332
-------------------SNIQVVVRCRGRNSREVA-AKSPIVIEPDRYSVTYITI-AH
-HTGS----NYKTYKVDQIYGSQADQGLVFDQVALPLFNDFMGGFNVTILAYGQTGTGKT
YTMCGDQ-------------------------------SKEAGIIPRVLIELFHRLRR--
D-----------DYVVKCSFLELYNEELRDLLEDD-T--SKLRIYEN---S-KGIIIQNL
NEEYISSCNDGLKLLSKGLNKRKTASTKLNDVSSRSHTIFTINLYRKKQT---NALFKVS
KMNLVDLAGSENINRS--GAVNQRAKEAGLINQSLLTLGRVINCLSETSTHIPYRESKLT
RLLQDSIGGSTKTTLIANISPAKINIDETISTLDYASKAKNIKNVPQAGHLVMK
>Eukaryota|http://www.uniprot.org/uniprot/A0A1E4T7U9_9ASCO|A0A1E4T7U9|983967|A0A1E4T7U9_9ASCO|[Candida]arabinofermentansNRRLYB-2248/1-321
-------------------EAISVIVRCRGRNDKEVH-SKSPVIVTPN----ASVSI-QT
--SQD----NFKAYKVDEAYGEGANQELFYEKVALPLFNDFINGYNCTIFAYGQTGSGKT
YTMCGDV-------------------------------SLDAGLIPRILCELFNTLKG--
------------EFMVKCSFVEIYNEDLKDLLGG-----SNLRILEE------AIKIDGL
EEFYIKSAKEGLCKLKQGVARRKTAATKMNDLSSRSHTIFSITLIQKK----GESEYQFA
KMNLVDLAGSENVGRS--GAIDQRAKEAGSINQSLLALGKVITALVNGSQHIPYRESKLT
RLLQDSLGGKTKTVLVANIAPSQLDLQTTKNTLEYASKAKGIKNSAQIQPLVSD
>Eukaryota|http://www.uniprot.org/uniprot/A0A1E4TXI6_PACTA|A0A1E4TXI6|669874|A0A1E4TXI6_PACTA|PachysolentannophilusNRRLY-2460/1-340
E------------------SNISVYVRCRSRNEREIN-ENSGVVISTLGHNGKEVII-QQ
---------NNKTYTFDRVFGAESDQEILFDGVASNVLQEMLKGYNCTIFAYGQTGTGKT
YTMSGDLSTSSM-------------------------LSVDAGIIPRTLVELFKNLKE-S
N-----------EFSVRISFIELYNEELRDLLLP-EN--RKVRIYDD--HK-KSIVVQGM
EEVFIQNAQEGLKVLNDGSYKRQVASTQCNDLSSRSHTVFTITVHMKKIDPLGEEFLKIG
KLNLVDLAGSENISRS--GAENKRAREAGMINQSLLTLGRVINSLVDKTPHIPYRESKLT
RLLQDSLGGKTKTCIIATISPAKISLEETLSTLEYANRAKSIKNKPQVNHSMSK
>Eukaryota|http://www.uniprot.org/uniprot/A0A1I7RQW1_BURXY|A0A1I7RQW1|6326|A0A1I7RQW1_BURXY|Bursaphelenchusxylophilus/1-323
-------------------KNVQVVVRIRPLNGKEEK-GRSVASID------RKVVY---
---------LNRQFGFDRAYDEDASQIVVYKEVVAPLISQVLNGYNCTVFAYGQTGSGKT
YTMEGH-------------------------------DDPKAGIIPRALHHIFTTLETEK
P-----------DYSVRASYVELYNEQLFDLLSV-----NNLRVYDN--KE-NGIVISGM
EDTPVRSRTEVYEILKRGAEKRKTAATLMNISSSRSHSVFTLTVTTRQ-TIDDEELLRVG
KIHLVDLAGSENVGRS--GAVDQRAREAGNINTSLLALGRVINALTSNAAHIPYRESKLT
RILQDSLGGKTITTIIATLSPASTNLEESVSTLEYGQRAKNIRNNPEANKCVSR
>Eukaryota|http://www.uniprot.org/uniprot/A0A1I7UXL0_9PELO|A0A1I7UXL0|1561998|A0A1I7UXL0_9PELO|Caenorhabditistropicalis/1-329
-------------------SNLRVAVRVRPMNGTERS-DKCSNIVNTVD-----------
---------LKKPFGFFRVYDADTTQEQIYSDLVSSQIKKVIAGFNCTVFAYGQTGTGKT
FTMEGGRTDS--------------------------SDDPSTGIIPRAVEDIFEQLESSG
C-----------EYSLRVSYVELYNEELFDLLAST----IELRIFED-VNK-KGVIVSGV
EEVPVRNRSDVFKLLQLGAEKRRTAATLMNMHSSRSHSLFMVNVVVRENTHTGEELVKQG
KLNLVDLAGSENIGRS--GAQGNRAKEAGSINQSLLTLGRVIRSLTTNAQHVPYRESKLT
RLLQDSLGGSTITSLIATMSPASSNFEESQSTLEYAMRAANIKNKPVCNSKVSK
>Eukaryota|http://www.uniprot.org/uniprot/A0A1I7Z7K2_9BILA|A0A1I7Z7K2|37863|A0A1I7Z7K2_9BILA|Steinernemaglaseri/1-338
-------------------QNIQVAVRVRPLNANEIA-DRSRNIVGLDRVA-RSVSL-K-
---------ASRVYAFDKVYGEKDSQAVIYSDLIAPLVSEVLTGYNCTVFVYGQTGTGKT
YTMEGHHDEEYS-------------------------NDPTCGVIPRALHHIFTELEKQE
L-----------EYSVRVSYLELYNEELYDLLGA-----SILRIFEDPMKK-GSVVINGM
EEVPVKNRDEVYRLLRRGAERRKTAATLMNMNSSRSHSVFTVTVVIRENSVNGEELLKQG
KLHLVDLAGSENVGKS--GAVDKRAREAGNINQSLLTLGRVITSLTSNAQHIPYRESKLT
RILQDSLGGRTITTLIATLSPAQSNFEESVNTLEYALRAKNIKNHPEVNEKLSR
>Eukaryota|http://www.uniprot.org/uniprot/A0A1J4MJZ6_9CRYT|A0A1J4MJZ6|857276|A0A1J4MJZ6_9CRYT|Cryptosporidiumubiquitum/1-330
-------------------VNVKVIVRCRPLTEQEDP-SNSN-VLQVKPDS-KEIVV---
---------YSKLFTFDGVCGSFTSQRELFKQYVVPIVDEVLLGFNCTIFAYGQTGTGKT
YTMEGDMKES---------------------------NTEHAGIIPRAVQLIFERLES--
Q-----------EYGVRVSYLEIYNEELSDLLSD-----EKLRIYDD--GK-RGLNVDRL
EEIPVNKAQDILNILSTAVRKRRTAETLLNKSSSRSHCIFTITIHTKETNIDGEDVLKVG
KLNLVDLAGSENIQRS--GAVKDRAKEAGMINQSLLTLGRVINALVEHSSYVPYRDSKLT
RLLQDSLGGRTKTCIIATITASSIYLEETLNTLDYAHRAKNIKNMPVVNQKMTK
>Eukaryota|http://www.uniprot.org/uniprot/A0A1R1YH07_9FUNG|A0A1R1YH07|133412|A0A1R1YH07_9FUNG|Smittiumculicis/1-328
-------------------INIQVVVRCRGLSEKEKK-DKTPRVITVPMI--TDVIY---
---------SVRTYTFDKVFGPDADQETVYQEVAMPILKEVLQGFNCTIFAYGQTGTGKT
FTMEGNM-------------------------------PAEAGIIPRVLQRMFYLLDQ--
S-----------EYSVSVSHLELYNEELRDLLSDN----DPIRLYDD-GAG-GGIVIQGL
EEKLVRTSNDAIKLLQRGSQKRQVANTKCNEFSSRSHSIFMLTVHIKEKSKAGEDLIKIG
KLNLVDLAGSENIGRS--GAEQRRAREAGMINQSLLTLGRVINSLVDRSPHIPYRESKLT
RLLRDSLGGKTKTCLIATIGPSKSSVEETLSTLDYANRAKSIRNRPEANKKVTQ
>Eukaryota|http://www.uniprot.org/uniprot/A0A1S3IPJ9_LINUN|A0A1S3IPJ9|7574|A0A1S3IPJ9_LINUN|Lingulaunguis/1-345
N------------------QKIQVSVRCRPMNSSERQ-GSFCVTDNGLK---REVTV-ER
--MGA----QTKTFQFDRVFGPKSTQFEVYKEVAMPVIDEVLMGYNCTIFAYGQTGTGKT
YTMEGERSGGEN------------------------ENDPEAGIIPRSMAHLFDKLEKIE
N-----------EFSVRVSMLELYNEELFDLLSAGDD--PRMRIFEDSTKK-GSVVIQGL
EEAVVQNKYDVYHILERGAAKRQTAATLMNASSSRSHVVFSVTIHIKENSIDGEELLKTG
KLNLVDLAGSENIGRS--GAVEKRAREAGNINQSLLTLGRVITALVEHAPHVPYRESKLT
RLLQDSLGGRTKTSIVATISPASCNLEETLSTLDYAHRAKNITNKPEINQKLTK
>Eukaryota|http://www.uniprot.org/uniprot/A0A1U7LQX0_9ASCO|A0A1U7LQX0|1198029|A0A1U7LQX0_9ASCO|NeolectairregularisDAH-3/1-341
E------------------TNIQVVLRCRGRNEREIR-ENSSVVVSPDGARGRDLCV-QT
---SS----SNKIYTFDRVFGPEADQEMVFDDVVQPMLEEVLSGYNCTVFAYGQTGTGKT
YTMSGDVIDS---------------------------YSPNAGIIPRTLYKLFSALDA-A
N-----------EYSVKCSFIELYNEDLRDLLSIDEE--VKLRMFED-SSK-RSVLIQGM
EEVVISSAADGVKYLQSGTEKRQVAATRSNEFSSRSHTVFTILVHIKETA-EGDDVLRVG
KLNLVDLAGSENISRS--GAENKRAREAGMINQSLLTLGRVINALVEHSPHIPYRESKLT
RLLQDSLGGRTKTCIIATVSPARVNLEETVSTLDYAYKAKNIHNKPQMNKMMTK
>Eukaryota|http://www.uniprot.org/uniprot/A0A1W4XP42_AGRPL|A0A1W4XP42|224129|A0A1W4XP42_AGRPL|Agrilusplanipennis/1-328
-------------------QSVNVYLRIRPPNKQERD-AHSLTCVEIPNS--KEVVI---
---------QHKKYCFEKVFGPNSKQVDVYLSVVKPLIPEVLAGYNCTVFAYGQTGAGKT
YTMAGS-------------------------------SDEEAGIIPRALAHLFEELRLQQ
Q-----------EYTVRVSYLELYNEDIFDLLSD-----GEIRIYED-QRQ-GSVIVQGI
EEVTVCNKNEVYKILEKGQEKRRTAATLMNAQSSRSHTVFCITVYARETTLE-EEVVKMG
KLNLVDLAGSENISRS--GAVDVRAREAGSINQSLLTLGRCIKALVDRCPHVPYRESKLT
RILQDSLGGRTKTSIIATISPTFSNLEETLSTLDYAYRARNITNRPEINQRLSK
>Eukaryota|http://www.uniprot.org/uniprot/A0A1X7R595_9SACH|A0A1X7R595|1789683|A0A1X7R595_9SACH|Kazachstaniasaulgeensis/1-327
S------------------SNIQVYVRCRSRNQREID-EKSSVVISTMGP--NEVML---
---------YPKTYIFDQVFGAESDQNLVFDITTKNYIQEMMDGYNCTVFAYGQTGTGKT
YTMSGD--------------------------------GEHAGIIPRVLVDLFQRLSN--
E-----------DFSVKISFLELYNEKLTDLLSN-----GNIRIFDN-HNN-NAIIVKGM
EEIYIKSAYEGLQLLTEGSLKRKVASTKCNDLSSRSHTIFTITTHITKDPISGEQYVKIG
KLNLVDLAGSENINRS--GAENIRAQEAGLINKSLLTLGRVINALVDYSQHVPYRESKLT
RLLQDSLGGRTKTCIIATISPAKISSEETVSTLEYATRAKSIKNTPQVNQSMSK
>Eukaryota|http://www.uniprot.org/uniprot/A0A1X7VKN6_AMPQE|A0A1X7VKN6|400682|A0A1X7VKN6_AMPQE|Amphimedonqueenslandica/1-345
E------------------KNIQVVVRCRPRNNSEKK-SGSPQVIDNRK---GEIVV-QE
--LHE----KTKTFSFDRVYGPESTQIEVYHGVVEPIIAEVLTGYNCTVFAYGQTGTGKT
YTMEGERSPQGS------------------------EEDPLAGIIPRSLHQLFDQLECQE
S-----------EFSVRISFLELYNEELFDLLSNGNE--VKLRIFDDSARK-GGVLVQGL
EEITVHSKNEVYAILERGSKRRQTAATLMNASSSRSHTVFSVTVHIKENSLDGEELLKTG
KLNLVDLAGSENIGRS--GALDKRAKEAGSINQSLLTLGRCITALVEKCPHIPYRESKLT
RILQDSLGGRTRTSIIATISPALFCLEETISTLDYAHRAKNITNRPEINQKLTK
>Eukaryota|http://www.uniprot.org/uniprot/A0A1Y1XYK7_9FUNG|A0A1Y1XYK7|1314790|A0A1Y1XYK7_9FUNG|BasidiobolusmeristosporusCBS931.73/1-334
E------------------SNVQVVVRCRGRNEIELR-DNSPLVVNVSG---KDILV---
----------SRPYAFDRTFGPEADQSLLYNSIVEPFLGEVLNGYNCTIFAYGQTGTGKT
YTMEGNMDEVQ--------------------------FTEEAGIIPRTLFNLFDRLEK-E
K-----------EFSVRLSFVELYNEELKDLLGP-DD--SKLRIFEDSSKK-GTVVIQGL
EEIHANNAMEGISLLQRGSLRRKIAATNDNDKSSRSHSVFTITVHRKQSV-LGEDLLTVG
KLNLVDLAGSENIGRS--GAENKRAREAGMINQSLLTLGRVINSLVERSPHIPYRESKLT
RLLQDSLGGRTKTCIIATISPAKSNIDETLSTLEYANKAKNIKNKPQANQRMSK
>Eukaryota|http://www.uniprot.org/uniprot/A0A1Y1Y741_9FUNG|A0A1Y1Y741|1314790|A0A1Y1Y741_9FUNG|BasidiobolusmeristosporusCBS931.73/1-337
E------------------SNIQVVIRCRGRNEKELR-ENSPSIVQSNSLLGTEIHL---
----------AKKYTFDKVFGPEATQEHVYENVVKSFLEEVIMGYNCTIFAYGQTGTGKT
YTMEGNLEETN--------------------------FSKDAGIIPRTLHRLFERLES-E
T-----------EYSVRLSFIELYNEELKDLLTA-DE--SKLKIFEDITRR-GAIVIHGL
EEFLVNNAMDGIKLLQRGSLKRKMAATKCNDKSSRSHSVFSLTVHIKEST-PGEELLKVG
KLNLVDLAGSENIGRS--GAENKRAREAGMINQSLLTLGRVINSLVEKSPHIPYRESKLT
RLLQDSLGGKTKTCIIATVSPARLNYEETQSTLDYASNAKSIRNKPEVNQKLTK
>Eukaryota|http://www.uniprot.org/uniprot/A0A1Y2FI73_9ASCO|A0A1Y2FI73|56484|A0A1Y2FI73_9ASCO|Protomyceslactucaedebilis/1-342
E------------------TNIQVVVRCRDRNARERA-ENSGVIVSVAEPRGKAITV-QT
---SP----SNKTYAFDRVYGAEASQQMVFDDTVEPIVEEMLGGYNCTIFAYGQTGTGKT
YTMSGDMSDK---------------------------VTDGAGIIPRALYRIFKQLDA-E
G-----------EYSVKCSFIELYNEELRDLLAIEED--RKVKIFDDNAKK-GGVVISGM
EEVAVQDAITGVKILQEGSKRREVAATKCNEASSRSHSVFTITVHIKQTT-DGEDMLRVG
KLNLVDLAGSENVGRS--GAENKRAREAGMINQSLLTLGRVINALVDRSQHIPYRESKLT
RLLQDSLGGRTKTCIIATISPAKINMDETVSTLDYASRAKSIKNKPQVNQMMTK
>Eukaryota|http://www.uniprot.org/uniprot/A0A1Y2HMS0_9FUNG|A0A1Y2HMS0|765915|A0A1Y2HMS0_9FUNG|CatenariaanguillulaePL171/1-340
Q------------------VNIQVFVRCRPKNDREIA-NNVPDVLHVPAGKSKDIEF---
--------DGAKKYTFDQVFSPLASQAIVYKDVVEPIVKEVLKGFNCTIFAYGQTGTGKT
HTMEGNISAP---------------------------LPDDAGMIPRALKDLFDRLAM-D
H-----------DYTVKLSCMELYQEELYDLLAPTPG--SSFKIPDLNTDR-GTVVIKNL
EECLVDSAPAAMRLVMEAGTKRKKSGTALNAFSSRSHCIFTITVFMRETTLAGEELVKTG
KLNLVDLAGSENISRS--KAQDQQVREAGAINKSLLNLGRVINALVRREAHVPYRESKLT
RILQESLGGRAKTAIIATVSPATNNVEETQSTLEYAHRAKNIQNKPEANTRVNK
>Eukaryota|http://www.uniprot.org/uniprot/A0A226ERM7_FOLCA|A0A226ERM7|158441|A0A226ERM7_FOLCA|Folsomiacandida/1-339
-------------------ENILVFARVRPINSHERS-KSAITVVDPV----REVVC-ER
--------GGVKTFTFDRVFGPNSKQIDVYKSVVSPLLEEVLQGYNCTVFAYGQTGTGKT
FTMEGERTNGDT------------------------ESDPLAGIVPRAMSQLFDELRVTS
S-----------EFTVRVSLVEMYNEEVYDLLSQT----EDVRLFEDSKSK-GSVHIQGL
EEVIVHNKHEVYTIMERGSQMRKTASTLLNANSSRSHTVFTVTVHVKESNPLGEDLMKIG
KLHLVDLAGSENIGRS--GAVDKRAREAGNINQSLLTLGRVITALVERAPHIPYRESKLT
RLLQDSLGGRTKTSIIATISPASINIEETLSTLDYAHRAKNIQNRPEVNQKLTK
>Eukaryota|http://www.uniprot.org/uniprot/A0A250WQB8_9CHLO|A0A250WQB8|1157962|A0A250WQB8_9CHLO|Chlamydomonaseustigma/1-329
-------------------VNVQVLLRCRSASEREVL-ERVPQVISCNEAS-REVTL---
---------QHRTFRFDKVFGPDSAQEKLFKQAIVPIVSEVMDGFNCTIFAYGQTGTGKT
YTMEGSSK-----------------------------LSAEAGVIPRSIKQIFDTIEA--
G-----------DSTVKVSFLELYNEELTDLLSFE----DSLRLLED---R-SGVVVHGL
EEVIVRSATEIYQVLDRGSAKRRTAATMLNSRSSRSHSIFSITIHLKETTPEGEDIIKIG
KLNLVDLAGSENISRS--GAKDSRAREAGSINQSLLTLGRVITTLVEHSGHIPYRDSKLT
RLLRDSLGGRTKTCIIATIAPTVQCQEETISTLDYAHRAKNIRNRPELNQKISK
>Eukaryota|http://www.uniprot.org/uniprot/A0A2A2JE56_9BILA|A0A2A2JE56|2018661|A0A2A2JE56_9BILA|Diploscapterpachys/1-325
-------------------RNIVVAARIRPMNDSEKA-SGATSICADTI---NRAII---
---------LKKSLTFDRVYGPTASQKEIFDDLVKPSVQRAVRGYNCTIFAYGQTGTGKT
YTMEGG--------------------------------DPTTGLIPRAVEEIFTEINN--
L-----------EYTVRVSYVELYNEELTDLLAPN----TKLRIYED-ENH-GSVVVQGL
EQVAVTHRHDVFNLLKAGAEKRRTAATLMNASSSRSHTVFSVTITMKETI-GDEEMLKVG
KLNLVDLAGSESIGRS--GAVGKTAKEAGLINQSLLTLGRVITALTSSGQHIPYRESKLT
RLLQDALGGSSITSLIATVSPASCNLEETASTLDYALRARNIVNKPTVNERVLG
>Eukaryota|http://www.uniprot.org/uniprot/A0A2J7QSN9_9NEOP|A0A2J7QSN9|105785|A0A2J7QSN9_9NEOP|Cryptotermessecundus/1-344
N------------------QNIQVFVRVRPLNSLEKS-MKSLNIVDPNN---REVVV-ER
---PV----DTRTFGFDRVFGPNSRQIDVYMSVVHPIINEVLAGYNCTVFAYGQTGTGKT
FTMEGEKSNDVS------------------------DNDPLSGIIPRTLSNLFDELRIQQ
V-----------EFTVRVSFLEIYNEELLDLLSPSDD--SKIRLFEDATKK-GSVIIHGL
EEVTVHNKNEVYAILEKGSFKRQTAGTLMNAQSSRSHTVFSITVHIKENSLDGEELLKTG
KLNLVDLAGSENIGRS--GAVDKRAREAGNINQSLLTLGRVITALVERAPHVPYRESKLT
RLLQDSLGGRTKTSIIATISPAACNVEETLSTLDYACRAKNITNRPEINQKLTK
>Eukaryota|http://www.uniprot.org/uniprot/A5DQL7_PICGU|A5DQL7|294746|A5DQL7_PICGU|Meyerozymaguilliermondii(strainATCC6260/CBS566/DSM6381/JCM1539/NBRC10279/NRRLY-324)/1-327
-------------------SNIQVVVRCRGRNEREVK-ANSPVVVEPETYSVTTVTL-NS
-ESPS----INKTYSVDQVYGSQADQSMLFHQVALPLFHDFVAGYNTTVLAYGQTGTGKT
YTMCGLE-------------------------------SEEAGIVPRVLTELFTALDA--
N-----------DYSVRCSFMELYNEEIKDLLGAD-S--SKLRIFDS------GIVVQNL
IEQVVTSARQAVDLLEKGHKKRTTASTRMNDVSSRSHSIFTIYLYRMD-----EEMVRIS
KMNLVDLAGSENIHKS--GAVNQRAKEAGSINQSLLTLGRVINCLSDKS-HIPYRESKLT
RLLQDSLGGNTKTTLITTISPARIDLDETTSTLEYASKAKSIQNKPQSGDYLAK
>Eukaryota|http://www.uniprot.org/uniprot/A7TGW2_VANPO|A7TGW2|436907|A7TGW2_VANPO|Vanderwaltozymapolyspora(strainATCC22028/DSM70294)/1-328
-------------------LNIIVAVRCRGRNEREIK-AKSSVVVSPVA---GEIAI-NT
--TED----GNKTYTVDKVFGPSANQRLIFEEVAEPLFNDFIRGYNCTVLVYGMTSTGKT
YTMTGD--------------------------------SDSAGIIPRVLFKLFDAMEF--
Q-----------DYIIKCSFIELYNEELKDLLDEC-Q--KKLRIFDSNNNT-GGIYIQNL
KEFHITSAKEGIELLQRGLQYRQVASTKMNDFSSRSHTIFTINLYKEH-----GKIFRIS
KMNLVDLAGSENISRS--GAQNQRAKEAGSINQSLLTLGRVINSLADKNIHIPFRESKLT
RLLQDSLGGNTKTALIATISPAKLNSEETCSTLEYAAKAKSIKNKPQLGSIITK
>Eukaryota|http://www.uniprot.org/uniprot/A8BH36_GIAIC|A8BH36|184922|A8BH36_GIAIC|Giardiaintestinalis(strainATCC50803/WBcloneC6)/1-336
E------------------VNIAVVVRARPLNTREVA-HSSKSVVRINTSA-NEISQ---
--------QQQKTYFFDKVFDETASQEFFYRQVVSPVVKDFLDGFNCTLFAYGQTGTGKT
YTMIGDQGST----------------------------IPHAGMIPRVSNEIFSVLDS-Q
N-----------DYQVRVSHMEVYCEEIYDLLKDS----SDLKLFEERDKA-GRLVILGL
EEVLVKSPGEIMSLLIKSTENRRVAETKMNSSSSRSHSIFTICLIVKETAPSSIDVIRIS
KLNLVDLAGSESAGKS--GASGDRQQEASKINKSLLTLGRVINALTETKQHIPYRESKLT
RLLQDSLGGRTKTCIIATITTADLALDETTNTLEYMSRAKKIKNLPEVTTKISG
>Eukaryota|http://www.uniprot.org/uniprot/B6JWJ7_SCHJY|B6JWJ7|402676|B6JWJ7_SCHJY|Schizosaccharomycesjaponicus(strainyFS275/FY16936)/1-328
M------------------TSVQVVIRTRARNEREIK-ENGTIAISTFGA--KEILA---
---------VGKTYTFDRVYGPEADQAMVFEDTVIPMLDQVLNGFNCTIFAYGQTGTGKT
YTMTGDI-------------------------------SHNAGIIPRSLAYLYEQLET--
H-----------EFTVKCSFIELYNEELRDLLSF-----EEIKLYED-SSN-GSVVINGM
EEVIVRNAAAGIDLLHAGSVRRQVAATKINDLSSRSHSIFMITIHMKLEGLTGEPLIKVG
KLNLVDLAGSENVGKS--GAENMRAREAGMINQSLLTLGRVIIALVERNQHIPYRESKLT
RLLQDSLGGKTKTCIIATVSPSRSCLDETLSTLEYANRAKNIKNKSQCNVLLSP
>Eukaryota|http://www.uniprot.org/uniprot/C4R710_KOMPG|C4R710|644223|C4R710_KOMPG|Komagataellaphaffii(strainGS115/ATCC20864)/1-325
-------------------ESITVVVRCRGRSSKEVQ-LKQPIIVDPFDSDSVTVSV-NT
-SHDS----TSKSYTVDQSFGPAVDQEMVFQSVAEPLFEEFIRGYNCTIFAYGQTGTGKT
HTMCG---------------------------------SPDAGIIPRLLFKLFDALNQ--
K-----------DFVVKCSFVELYNEELKDLLGN-----INLRIYEQ------LIKIDGL
EERHIQDAHQGMKLLQKGIRQRKTASTKLNEMSSRSHTIFTVTLWQKLN----DDKYSVA
KMNLVDLAGSENIHRS--GAVNARAREAGVINQSLLTLGRVINSLVDKASYIPYRESKLT
RLLQDSLGGKTKTVLIANISPTRADHHETISTLEYAAKAKNICNAVQVGGFVSK
>Eukaryota|http://www.uniprot.org/uniprot/CUT7_SCHPO|P24339|284812|CUT7_SCHPO|Schizosaccharomycespombe(strain972/ATCC24843)/1-342
E------------------TNINVVVRVRGRTDQEVR-DNSSLAVSTSGAMGAELAI-QS
---DP----STKTYAFDKVFGPEADQLMLFENSVAPMLEQVLNGYNCTIFAYGQTGTGKT
YTMSGDLSDSDG-------------------------LSEGAGLIPRALYQLFSSLDN-S
N-----------EYAVKCSYYELYNEEIRDLLVSEEL--KPARVFEDTSRR-GNVVITGI
EESYIKNAGDGLRLLREGSHRRQVAATKCNDLSSRSHSIFTITLHRKVSS---DDLLRAS
KLHMVDLAGSENIGRS--GAENKRARETGMINQSLLTLGRVINALVEKAHHIPYRESKLT
RLLQDSLGGKTKTSMIVTVSSTNTNLEETISTLEYAARAKSIRNKPQNNQLVFR
>Eukaryota|http://www.uniprot.org/uniprot/D2V727_NAEGR|D2V727|5762|D2V727_NAEGR|Naegleriagruberi/1-325
-------------------VNVQVLLRCRPPNDKEKG-QSIS-VETLPYMR-KELKI---
---------EIKTFTFDRVYGPQTTQKEFFEESIKSIVDEALDGFNCTIFAYGQTSSGKT
YTMEGD---------------------------------THSGVIPRSIYHIFRTLES--
N-----------EYTVKVSCMELYNEELQDLLTD-----RQLKIFDD-SGR-KGTVVAGL
EEINVRDASQIISIVEDAQKRRQMAETNLNKSSSRSHCITTITIHMREVNDEGEEFIKTG
KLNLVDLAGSENIGRS--GAVKQRAKEAGMINQSLLTLGRVITALTEHSPHIPYRESKLT
RILQDSLGGKTKTCLIATISPSILCIEETLSTVDYAHKAKSIKNKPEVNMKVSK
>Eukaryota|http://www.uniprot.org/uniprot/D3BAU8_POLPP|D3BAU8|670386|D3BAU8_POLPP|Polysphondyliumpallidum(strainATCC26659/Pp5/PN500)/1-324
-------------------QNVQVFVRVRPLSELEIN-SKESLPLDCDSE--KDITC---
---------GSRTYQFDHIFPPDSRQNDVFQVAVKPIADEVLMGFNGTIFVYGQTGTGKT
YTMEGKMDN-----------------------------PEDNGIIPRTIDYIFQTLEK-A
G-----------DYNVRCTHLEIYKEDIFDLLTCN----NPLNIYDG--------KVPEL
EEVIVNDTQSILSILSKSWKRRQTAETVYNKQSSRSHCIFSITIHIKETTLGGEDLIKIG
KLNLVDLAGSENAQKS--GT-SERMREAAVINQSLLTLGRVITALTDSNSHIPYRDSKLT
RLLQDSLGGKTKTSIIATVSPSGLNLEETVNTLDYALKAKSIRNTPQINQKMSK
>Eukaryota|http://www.uniprot.org/uniprot/D6W7W8_TRICA|D6W7W8|7070|D6W7W8_TRICA|Triboliumcastaneum/1-330
-------------------FRVQVSVRQRPYTKDEIE-LKKTSIVKVSNQ--NELTL---
---------SNKNYTFDRVFKSGASQAEVYDVVVRPLVDSMLSGCTCTVFAYGPTGTGKT
YTMIGDSTLD---------------------------NDPSVGMVPRAAADIFNRLSQ--
L-----------QFNVTVSFVEIYNEEVRDLLIS-----DTLRIYDDPDNK-GATCIKGV
SEVPVKNCTELFELLMIGASDRHMASTNLNRQSSRSHTIFTIVATIRESN--GVETIKTG
KINLIDLAGSENIGRS--GATEMRAREAGTINKSLLTLAKVIKALALKSQHIPYRESKLT
RILQDSLGGKSKTSIITTFSPSPDVFEETISTLDYAHMARTVSNCPTYNITIRR
>Eukaryota|http://www.uniprot.org/uniprot/D8LDX8_ECTSI|D8LDX8|2880|D8LDX8_ECTSI|Ectocarpussiliculosus/1-324
-------------------TNVQVAVRCRPLNSREKA-SGNLHVVNTEP---SRIRV---
---------KLRTYQYDHVFGPFASQEEVFVSTVEPIVREMLQGFSTTVFAYGQTGTGKT
HTMEGDI-------------------------------AEGMGVIPRSVHAIFDYLDG--
I-----------DYTVRTSFLELYNEELADLLADG----SVLR--ED--SK-RGVVCCGL
EEVQVLTAKDIFNILGKGIQQRKTAATLMNKNSSRSHSIFTLKIMIKECMPDGQEVMRNG
QLNLVDLAGSECVGRS--GAKNVRAREAGNINQSLLTLGRVITALVEHHPHVPYRDSKLT
RLLQESLGGRAKTCIIATVTSSSDALEETLSSLDYALKAKSIQNKPVANQKLSK
>Eukaryota|http://www.uniprot.org/uniprot/E0VTN9_PEDHC|E0VTN9|121224|E0VTN9_PEDHC|Pediculushumanussubsp.corporis/1-325
-------------------QHIQVFTRVRPLSSQELR---SQVVVECNNA--KEVSV---
---------STKTFTFDRVFGPDSKQIDVYKVVVSPLISEVLQGYNCTVFAYGQTGTGKT
FTMVGD--------------------------------DPNCGVIPRTLSHLFDELKV--
R-----------EFTVRVSFLELYNEELCDLLAPN----DNLKLFED-SMK-GSVIVSGL
EERTVHNKDDVYAILEAGNLRRQTAPTLMNAQSSRSHTIFTITVHIKVTTPEGEDLIKTG
KMNLVDLAGSENIGRS--GAVEMRAREAGSINQSLLTLGRVITSLVERTPHIPYRESKLT
RILQDSLGGRTKTSIIATVSPALCNIEETLSTFDYAHRARNITNKPEINQKTSK
>Eukaryota|http://www.uniprot.org/uniprot/E2BTC2_HARSA|E2BTC2|610380|E2BTC2_HARSA|Harpegnathossaltator/1-344
D------------------QHVNVFVRVKPLSEKGTS-GKAVPVVQASE---KEIIV-ER
---SQ----DAKKFTFDKVFGPTSTQLDVYNTVIKPLLKEVLAGYSCTVFAYGQTGTGKT
YTMEGGRVEDPH------------------------QSDTSAGMIPRCLSHLFDELQLLE
N-----------QYVVKINFLELYNEELFDLLGPSSD--TKIKLYEDMSKK-GSVIIHGL
EEVTVRNKTKVYKILEKGSERRQTAATLMNSNSSRSHTVFSITIHMKEDTPDGEELLKTA
KLNLVDLAGSENVSKS--GAVDKRARETRNINQSLLTLGRVITALVERAPHIPYRESKLT
RLLQESLGGRTKTSIIATISSASSNVDETLSTLDYAYRAKHITNRPEINQRLFK
>Eukaryota|http://www.uniprot.org/uniprot/F2UJS4_SALR5|F2UJS4|946362|F2UJS4_SALR5|Salpingoecarosetta(strainATCC50818/BSB-021)/1-327
-------------------CNIQVAVRCRPLNRKEQD-ENSPSIVS-------KITV---
---------YDKTFAYDHVFPPETSQVDVYETLVEPLLDEVLTGFNCTVFAYGQTGTGKT
HTMEGVRSST--------------------------VEDPGLGIIPRALYQLFEKLEQ--
T-----------EFSVRVSFLEIYNEELFDLLSP-----LDLRLFED-SRS-GSVVIQGL
EEVIVHNASEVFGLIQRGTEKRRTSETKMNKASSRSHSVFSVTVHQKESSMTGEELLKTG
KLYLVDLAGSENIGRS--GAKKDRAREAGNINQSLLTLGRVIQKLVQKEQHIPYRESKLT
RLLQDSLGGRTKTSIIATISPAMCNLEETLSTLDYAFHAKNIKNRPEINQKLTK
>Eukaryota|http://www.uniprot.org/uniprot/F4RGL0_MELLP|F4RGL0|747676|F4RGL0_MELLP|Melampsoralarici-populina(strain98AG31/pathotype3-4-7)/1-346
G------------------ANIKVVVRCRGLTELERD-QQ---VVLFGGVRGRELTV-YG
-SSLK----ANKTYPFDHVFGPDADQSLIFNDVVSPILTEVLQGYNCTIFAYGQTGTGKT
YTMTGDLSITTS------------------------LYSTEAGIIPRVLHSLFNLLEDCS
E-----------EFSVKVSFVELYNEELRDLIGTDSE--APLKIFEDGNKK-GGVYIQNL
TEAPISSAKEGIKILTLGSARRQIAATKCNEQSSRSHSVFSITIHVKDNGKEGEDQLKIG
KLNLVDLAGSENVGRS--GAGKGRAREAGMINQSLLTLGRVINALVEKSSHVPYRESKLT
RLLQDSLGGKTKTCIIATVSPARMNIEETLSTLDYALRAKSIKNRPELNNKINK
>Eukaryota|http://www.uniprot.org/uniprot/G3AJT4_SPAPN|G3AJT4|619300|G3AJT4_SPAPN|Spathasporapassalidarum(strainNRRLY-27907/11-Y1)/1-325
-------------------SNIQVVVRCRSRNQREVD-ARSPIVVEPDRCSIDYITV-NT
-NTSS----SNRTYKVDQVYGSQADQSLVFKNVALPLFNEFFNGFNVTILAYGQTGTGKT
FTMCGNE-------------------------------DENIGIIPRVLHELFSKLKD--
S-----------DYVVKCSYLELYNEDLKDLLQE-----DALKIYEQ--SG-KSIKIQNL
CERQITDYKQGFKYLKMGLDKRKTAATKLNDVSSRSHTIFTINLYKNHEL---SGRYHIA
KMNLVDLAGSENVNRS--GSI---VKETGSINQSLLTLGRVINTLSE---HIPYRESKLT
RLLQDSIGGNTKTTLIATISPAKVNIDETCSTLDYASKAKNIKNIPQIGHSIMK
>Eukaryota|http://www.uniprot.org/uniprot/G7DTU3_MIXOS|G7DTU3|764103|G7DTU3_MIXOS|Mixiaosmundae(strainCBS9802/IAM14324/JCM22182/KY12970)/1-333
-------------------TRMQVVVRCRGGSAASSA-----SVFTDSPVKGTDIMV-PA
---GT----SKTRYEYDHVFGPDADQGLLHTHVTMPILDQVIQGFSCTILAYGPTGTGKT
HTMIGDTTPT---------------------------FAADAGIIPRSLTRLFHELQG--
T-----------DYSVSVSFLEVYNEQIRDLSAPQ----QVLDIYND-PGR-GAVTVKDM
RETTITSADNGLAILRAGTLRRQTASTNCNDRSSRGHAIFTVKVTVKTNDVKGEEVVRIG
KLNLVDLAGSESIAKS--GAIEARAREAGLINQSLLSLGRVINSLVEKS-SASYRESKLT
RLLEESLTGRTRTCLIATISTVKDSADETLKTLNYARRAKSIEINPQRNSTTTK
>Eukaryota|http://www.uniprot.org/uniprot/H3EHE5_PRIPA|H3EHE5|54126|H3EHE5_PRIPA|Pristionchuspacificus/1-324
-------------------SNVAVAIRVRPPNEKEAK-DSL--IVKTDPID-RSVTI---
----------RKVFSFERVYGQNSRQSEIYKDLVKKQVEDVLRGYNCTIFAYGQTGTGKT
YTMEGD---------------------------------ENTGIIPRAAQHIFTELTA--
K-----------EYIVRLSYVEIYNEEMIDLLSSP----SLIRLFED-PAK-GTIVISGV
EDIPVRCRDDVYRLLKQGTEQRRTAETLMNKQSSRSHSVLTISVLIRESLPSGEELVKQG
KLRLVDLAGSENIGRS--GAEGKRAKEAGNINTSLLALGRVINALTTNAPHIPYRESKLT
RLLQDSLGGSSITTIIATLSPVNTNFDESVSTLEYAHRAMNIKNRPEINENVNK
>Eukaryota|http://www.uniprot.org/uniprot/I2H2G9_TETBL|I2H2G9|1071380|I2H2G9_TETBL|Tetrapisisporablattae(strainATCC34711/CBS6284/DSM70876/NBRC10599/NRRLY-10934/UCD77-7)/1-322
-------------------SNIKVYVRCRSRNQKEID-EKSSVVVSTLGQ--NQIII---
---------TNNKYIFDNVFGVESDQESIFNSVAYNYIQEMIDGYNCTLFAYGQTGTGKT
YTMSGD--------------------------------GEHAGIIPRVLVQLFTSLED--
S-----------GYTVKISFLELYNERLKDLLSAD----ANIKIFDN-----KSIIVKGM
QEIFIKNAMEGLNLLMKGSLQRKVKSTKLNDLSSRSHTIFTITTNIIKDNQTNKEYIKIG
KLNLVDLAGSENITKS--GL--KRSQETGLINKSLLTLGRVINALSDHHSHIPYRESKLT
RLLQDSLGGMTKTCIIATISPAKTCLDETISTLEYATRAMSIKNNPKINKSQNP
>Eukaryota|http://www.uniprot.org/uniprot/I4YE02_WALMC|I4YE02|671144|I4YE02_WALMC|Wallemiamellicola(strainATCCMYA-4683/CBS633.66)/1-332
-------------------NNIQVAVRCRPLKPGENQ------ILSTEALRGQSVTI-H-
---------TTKTYTFDHVFGDHSDQAMVYADVGAPIVDEMLQGFNCTIFAYGMTGTGKT
YTMAMDEKDT---------------------------LSDGAGIIPRALHSIFNKLEH-A
K-----------ECSVRVSYIELYNEELRDLLNYK----PSLKMFGDPKGR-GGVIIQGL
EETLVDSAEMAFEAFERGSRRRKIASTNCNEYSSRSHSVFTITVHIKDFSERGDEIVRIG
KLNLVDLAGSENIGRS--GAVDMRAREAGNINASLLALGRVINGLVERSSYIPYRDSKLT
RLLQDSLGGETKTFIIATISPSKASIEETLSTLDYALRAKSIENKPQVQQKSSK
>Eukaryota|http://www.uniprot.org/uniprot/J9JPS4_ACYPI|J9JPS4|7029|J9JPS4_ACYPI|Acyrthosiphonpisum/1-326
-------------------KPIEVFVRVRPMNDADKS-KGLP-VVDVSSNH-KEIIV---
---------RRKTFHFDKVFGQNSKQVDVYNVVVYPLIKEVLDGYNCTVFAYGQTGTGKT
FTMEGDR-------------------------------DPISGIIPRALSHMFDELRL--
L-----------EHTVRASFLELYNEDIFDLLSCS----ESLRIFEE---K-GSVIVRGL
EEVIVSNKNEVYKLLEKGSKRRQTAATLMNTQSSRSHTIFTITVHIKESTIENEDIVRVG
KLNLVDLAGSENIGRS--GAIDRRACEAGNINKSLLTLGRCITSLVEQTPHVPYRESKLT
RLLQDSLGGKTKTSIIATISPSHCNLEETLSTLDYASRAKSIKNKPEVNQKFTK
>Eukaryota|http://www.uniprot.org/uniprot/K3WG29_PYTUL|K3WG29|431595|K3WG29_PYTUL|PythiumultimumDAOMBR144/1-335
-------------------SHVQVAVRCRPLNEREKA-SGRPPIVQCKTNT-NEIVV---
---------TKKNYSFDKVYGQYSTQKDVFKATVRPVVDEALAGYNCTVFAYGQTGTGKT
HTMQGNLSP----------------------------DDDMAGIIPRCVRYIFDALQSMS
Q-----------EYSVKVSFLQLYNEELKDLLAPE-S--KKLRLMED-PKR-GGIYCQNL
LEVTTNTAGHVFELLEAGVKNRITSETLMNENSSRSHSIFTIRIHSKENNAGGEDLIKTG
QLNLVDLAGSECVGRS--GARNVRAREAGNINQSLLTLGRVITALVDNHPHIPYRDSKLT
RLLQESLGGRTKTTIIATLAPCADSIDETLSTLEYAHRAKNIKNKPEVNQKTTK
>Eukaryota|http://www.uniprot.org/uniprot/KIF13_DICDI|Q6RZZ9|44689|KIF13_DICDI|Dictyosteliumdiscoideum/1-327
-------------------QNIQAFVRVRPFSVYEQG-VTTVPIRVSDSS--KEVLC---
---------GTRQYKFDHVFDQDSIQSEVFNIAVKPICDEVLLGFNGTIFVYGQTGTGKT
HTMEGKHGS-----------------------------NEDMGIIPRTINYLFQCLEQ-S
G-----------DYNIRASHLEIYKEEIFDLLACN----GKLGMFDT---Q-KGFKIPEL
EEIVVNDRQSILNVLAKSCKRRQTAETQYNKQSSRSHCIFSITVHVKETSVGGEDLIKIG
KLNLVDLAGSENAEKS--GN-NDRLREAALINKSLLTLGKVITDLTNEK-HIPYRSSQLT
KILQDSLGGKTKTSIIATVSPSLVNLEETINTLEYALKAKNIKNTPQINQRMSK
>Eukaryota|http://www.uniprot.org/uniprot/M1V6M6_CYAM1|M1V6M6|280699|M1V6M6_CYAM1|Cyanidioschyzonmerolae(strain10D)/1-335
-------------------ERVQVAVRCRPLSVELLQ-TGGDAPVQVVNELLREVRV---
-----------RSFTFDKVFPMNAGQEHVYQSLVQPIVSDSILGYNCTIFAYGQTGTGKT
YTMEGVLGAS---------------------------LPPTAGIILRAANQIFATLKDRS
N-----------EYTVRCSHLELYNEQLSDLLAVE-G--AAMRILQD-PSK-GGVFVSGL
EEIVVRNEQEIMALLEKSSQRRRTAETSLNRYSSRSHAIFTITIHVREMTPDGEDLLRVG
KLNLVDLAGSENIGRS--GATHERAREAGSINQSLLTLGRVINALIEGQVHIPYRDSKLT
RLLQESLGGRNKTAIVATISPAAADLEETLNTLDYAFRAKNIRNRPTLNQMLMK
>Eukaryota|http://www.uniprot.org/uniprot/M2Y2E1_GALSU|M2Y2E1|130081|M2Y2E1_GALSU|Galdieriasulphuraria/1-341
-------------------VNVQVALRCRPLNKKEQL-AGEECVISCNETK-KEVKV-AN
-GEKV----SQKSFLFDKVFGMEATQEEVYECVCKPIVEEVLNGYNCTVFAYGQTGTGKT
HTMEGQRDEG--------------------------KCPPSAGVIPRAIRHIFHYLQDIQ
A-----------EYTVRVSYLELYNEQLTDLLGID----GELRIYED--PQ-KGTFVAGL
EEVPVRSEEEIFSILEKSAVKRRTAETLMNKYSSRSHSIFSITIHIKESTPEGEDLLKVG
KLNLVDLAGSENIGRS--GAQNMRAREAGNINQSLLTLGRVITSLVEHHPHIPYRDSKLT
RLLQESLGGRNKTCIIATVCPGVSSLDETLSTLDYACRAKNIKNRPTVNQMMAK
>Eukaryota|http://www.uniprot.org/uniprot/M5EL46_MALS4|M5EL46|1230383|M5EL46_MALS4|Malasseziasympodialis(strainATCC42132)/1-327
-------------------ASMRVLLRVRTAAAGES-------VLATHGTRGTDVDV---
---------ARRTYGYDCVLSAEADQNMVYSEAMQGVLEDVLLGYNCTVFAYGQTGTGKT
HTMEGDLSET---------------------------FAPDAGVIPRTLYRLFHVLET--
R-----------DYGVKVSLVELYNEELRDLLSD-----DVLRMYDD-ARG-RGVVLQGL
EEVPLTSAAHGLRLLREGSQRRHVASTKCNQQSSRSHCVFTLTVHVKESGVRGEELMRTG
KLNLVDLAGSESIGRS--GAEHQRAREAGLINQSLLTLGRVIHALVEGSTHIPYRESRLT
RLLQDSLGGRAKTCMIATVSDDRLNLEETLSTLDYALRAKSIKNRPEANQRMTR
>Eukaryota|http://www.uniprot.org/uniprot/M5FQM9_DACPD|M5FQM9|1858805|M5FQM9_DACPD|Dacryopinaxprimogenitus(strainDJM731)/1-342
G------------------DNIQVAVRCRGRNQKEID-EQSPIIISSPPDP-HEITI-LI
---SQ----STRTYPFDRVFGPEVDQATIYQSVVEPLLREVLEGYNCSLLAYGQTGTGKT
YTMQGDLSPSPG-------------------------PSTNSGMIPRALSALFTILGE-T
A-----------DWSVKCSYIELYNEELRDLLAQ-EL--PALKLFED-GAK-KGCVIQGL
EEVAIKDERDAMRLLLRGSKQRQVAATKFNDHSSRSHSVFTITVHSTSPAPPGNEFLRVG
KLNLVDLAGSENIGRS--GAADKRAREAGMINQSLLTLGRVINALVEGSAHVPYRESKLT
RLLQDSLGGRTKTTLIATVSPAKSNLEETLSTLEYALTAKAIKNRPEINQRMSK
>Eukaryota|http://www.uniprot.org/uniprot/M7NW16_PNEMU|M7NW16|1069680|M7NW16_PNEMU|Pneumocystismurina(strainB123)/1-343
E------------------TNIQVVVRCRGRSKREIR-ENSCSIVSTEGPRGREVCV-QT
---SP----LTRTYTFDRVFGPEADQAMIFDDVVLPILREVLDGYNCTIFAYGQTGTGKT
YTMTGDMSNNYG-------------------------LSDTSGIIPRTLYRLFSILET-E
N-----------EYSVKCSFIELYNEELRDLLSI-ED--KKVKIFED-TVK-KGIVISGM
EDIPITNSSDGINLLQMGSHKRQVAATKCNDLSSRSHSIFTITMHIKDTTEFGEDLLRVG
KLNLVDLAGSENIGRS--GAENKRAREAGMINQSLLTLGRVINSLVDKSQHIPYRESKLT
RLLQDSLGGKTKTCIIATISPEKINLEETISTLEYANRAKSIKNKPQVNQMMTK
>Eukaryota|http://www.uniprot.org/uniprot/Q6C1R1_YARLI|Q6C1R1|284591|Q6C1R1_YARLI|Yarrowialipolytica(strainCLIB122/E150)/1-343
S------------------TGMKVLVRCRGRNERETT-ENSSVVVKTSGHKGREITI-EG
---GP----VGKTYTFDRVFGPESDQGMIFE-AVSSSLDEMLQGYNCTIFAYGQTGTGKT
YTMTGDFNLDEG-------------------------AVSNAGIVPRALVELFKRLSG-S
A-----------ENSVKLSYVELYNEELRDLLSSQGD--KKLRIFEE-PGK-KGTVVQGL
EEAYVRSCTEAMKVLQEGFTRRQVAATKCNDMSSRSHSVLTITLSTKEYTADGQEYLRTG
KLNLVDLAGSENVGRS--GAENMRAREAGSINQSLLTLGRVINSLVDGTLHIPYRESKLT
RLLQESLGGRTKTVIIATVSPARVSIDETISTLEYSHRAKNIKNSPVVNETTSK
>Eukaryota|http://www.uniprot.org/uniprot/Q6C348_YARLI|Q6C348|284591|Q6C348_YARLI|Yarrowialipolytica(strainCLIB122/E150)/1-314
-------------------ENIKVVVRSRTRNEREKN-QNSEVVV-------ATVTV---
---------QRKTFTVDQVYGPESDQNMVYDGVVAPVLQHVMDGINCTIFAYGQTGTGKT
YTMVGDV-------------------------------SHEAGIIPRVIHSLFRRLEI--
E-----------DYAVKCTFLELYNEDIRDLTTE-----KPVKLFRD------GVKVDGL
DEVYLNSSAQGLHVLREGLRRRHVAATQMNDHSSRSHMVFTLTLSIMV---GSMEVARTA
KINLVDLAGSESIKNS--GAVNKQAVEAGKINKSLLTLGRVINALVDKAQHVPYRDSNLT
RLLYDSLGGGTRTYIIATVSPARVNLEETVNTLEYASRAKNIKNKPQMNH-IQK
>Eukaryota|http://www.uniprot.org/uniprot/S8BWM2_DACHA|S8BWM2|1284197|S8BWM2_DACHA|Dactylellinahaptotyla(strainCBS200.50)/1-342
E------------------TNVQVVVRCRGRSEREIK-ENSQVILSTGGPRGNEVQI-SM
---GP----MNKTYMFDRVFGPEADQSMIYDDVVAPIVEEMLSGFNCTIFAYGQTGTGKT
YTMSGDMQDYFG-------------------------YSDAAGIVPRTLHKLFGSLDA-E
S-----------EYSVKCSFIELYNEELRDLLSI-DD--VKLKIFED-SKK-GGILIHGM
EESYIKNAAEGVALLQEGSRKRQVAATKCNDLSSRSHTVFTVTVHVKEVS-AGEDLLRSG
KLNLVDLAGSESIGRS--GAENKRAKEAGMINQSLLSLGRVITALVEKSSYIPYRESKLT
RLLQDSLGGRTKTCIIATVSPAKVNLEETISTLNYAATAKNIENKPQINQMTTK
>Eukaryota|http://www.uniprot.org/uniprot/T0QXE3_9STRA|T0QXE3|1156394|T0QXE3_9STRA|SaprolegniadiclinaVS20/1-332
-------------------KSVRVAVRVRPLSTKEKA-TARPSVVAVAPKE-HQVTV---
----------RKTYTFDRVFGQYASQKDVFKGVVQSVVDEALAGFNCTVFAYGQTGTGKT
HTIQGKLSP----------------------------LDENAGIIPRSVNYIFDKLQATK
S-----------EYSVRVSFLQLYNEELKDLLGE-----NKLRLMED-AKR-GGVYCQNL
EEVTTLTASHVFELLEIGSKNRIMAETLLNDQSSRSHCIFTIRIHSKESNIPGEELIRSG
TLNLVDLAGSECIGRS--GARNVRAREAGNINQSLLTLGRVITALVDKHPHVPYRDSKLT
RLLQESLGGRAMTTIIATLGPAGDCIDETMSTLDYAHRAKSIKNKPEANQRMTK
>Eukaryota|http://www.uniprot.org/uniprot/U4LL00_PYROM|U4LL00|1076935|U4LL00_PYROM|Pyronemaomphalodes(strainCBS100304)/1-340
E------------------ANINVVVRCRGRSEREKS-ENSAVVVSPST---TEVAL-SL
---GP----NNKLYTFDRTFGPEADQQRIYDSVVAPLLNEVLEGYNCTVFAYGQTGTGKT
YTMTGDMSDQFG-------------------------YSDFAGIIPRVLYKLFEKLRG-V
E-----------DKSVKISFIELYNEELRDLLCAENE--KNVKIFDA-AGK-GGVVVQGM
EETYIQSATQGIELLKSGSHKRQVAATKCNELSSRSHTVFTITTSIKDQA-DGEIFIRTA
KLNLVDLAGSESIGRS--GAADKRAREAGMINQSLLTLGRVINALVDKSSHIPYRESKLT
RLLQDSLGGRTKTTIIATISPARINLEETMSTLDYASRAKDIQNKPQVNQMLNK
>Eukaryota|http://www.uniprot.org/uniprot/V6LQY3_9EUKA|V6LQY3|348837|V6LQY3_9EUKA|Spironucleussalmonicida/1-315
-------------------VNINVIVRSRPTNVSEKT-Q-------------NQVKL---
---------ARKPYSFDAVYGPETTQEVFYESAINKLVQDFLQGFNCSIFAYGQTGSGKT
YTMSGT--------------------------------DSDRGVIPRTVYTLFEYLEN--
Q-----------DFQLRCSFMEVYNEELYDLLED-----IRLKMFEE-RAQ-GKIVIQNL
SEILVKKPEEVLKLLEKANQNRKVAETMMNERSSRSHSIFCLQLVQKQEQNTNQEFIKIS
KLNLVDLAGSENVQKS--GASGQQMQEASRINKSLLTLGRVINCLTEGKPHVPYRESKLT
RLLQDSLGGKTKTTIVATISPSDLQLEETISTLDYMSRAKKIKNAPEIMQKVNS
>Eukaryota|http://www.uniprot.org/uniprot/W1QCA4_OGAPD|W1QCA4|871575|W1QCA4_OGAPD|Ogataeaparapolymorpha(strainATCC26012/BCRC20466/JCM22074/NRRLY-7560/DL-1)/1-337
-------------------SNIKVYVRCRARNEREVA-ENAGVVVSVPSR--EQIAV---
--CSG----AHRTYAFDRVFGAESDQESIFETVAEPMLAQILAGYNCTVFAYGQTGTGKT
HTMVGNLGVR---------------------------LPTDAGIIPRSVHKLFEHLKS-V
P-----------DYSVKVSFIELYNENIRDLLGD-ES--RPLKIFDD-AGK-KGVLVQGI
HEVYIRTAAEGLRLAVQGSERRKVASTRCNDLSSRSHTVFSITVHMRTQDSQGEEFVKVG
KLNLVDLGGSENISRS--GATNQRAKEAGMINQSLLTLGRVINALVANSPHIPYRESKLT
RLLQDSLGGRTCTSIIATLSPAKTSLEETLSTLEYAHTAKSIRNKPQVNEVVNK
>Eukaryota|http://www.uniprot.org/uniprot/W7UBR4_9STRA|W7UBR4|72520|W7UBR4_9STRA|Nannochloropsisgaditana/1-327
-------------------TNIQVAVRCRPINADEEK-RGVP-IVSTDTER-RQVKI---
---------KIKNFNYDRVFGRFATQEDVFKHTVAPMVDEVLAGFSCTAFAYGQTGTGKT
HTMEG---------------------------------PKGYGIIPRAILSMFEKLNA--
C-----------DFTVRVSYLEIYQENLEDLLEASPG--GGLRLMED--VK-KGVQVLGL
EDVNCKDAASTVALLQRGVTNRQTAATLCNKNSSRSHSVFTLKVVIKETNDSGEEEVRAG
QLNLVDLAGSECIGRS--GAKNERAREAGNINQSLLTLGRCITALTEGHPHIPYRDSKLT
RLLQESLGGRAKTCIIATLSPVASNVDETLSTLEYALKAKSIKNKPELNARSSS
>Eukaryota|http://www.uniprot.org/uniprot/KIF11_HUMAN|P52732|9606|KIF11_HUMAN|Homosapiens/1-346
G------------------KNIQVVVRCRPFNLAERK-ASAHSIVEDVR---KEVSV-TG
-GLAD----SRKTYTFDMVFGASTKQIDVYRSVVCPILDEVIMGYNCTIFAYGQTGTGKT
FTMEGERSPNET------------------------EEDPLAGIIPRTLHQIFEKLTDNG
T-----------EFSVKVSLLEIYNEELFDLLNPSSD--ERLQMFDDPRNK-RGVIIKGL
EEITVHNKDEVYQILEKGAAKRTTAATLMNAYSSRSHSVFSVTIHMKETTIDGEELVKIG
KLNLVDLAGSENIGRS--GAVDKRAREAGNINQSLLTLGRVITALVERTPHVPYRESKLT
RILQDSLGGRTRTSIIATISPASLNLEETLSTLEYAHRAKNILNKPEVNQKLTK
>Eukaryota|http://www.uniprot.org/uniprot/KL61_DROME|P46863|7227|KL61_DROME|Drosophilamelanogaster/1-342
N------------------QNIQVYVRVRPLNSRERC-IRSAEVVDVP----REVVT-HT
---LD----STKKFTFDRSFGPESKQCDVYSVVVSPLIEEVLNGYNCTVFAYGQTGTGKT
HTMVGNETAELS------------------------EDDSDIGIIPRALSHLFDELRMME
V-----------EYTMRISYLELYNEELCDLLSTD-D--TKIRIFDDSTKK-GSVIIQGL
EEIPVHSKDDVYKLLEKGKERRKTATTLMNAQSSRSHTVFSIVVHIRENGIEGEDMLKIG
KLNLVDLAGSENVSKA--GEKGIRVRETVNINQSLLTLGRVITALVDRAPHVPYRESKLT
RLLQESLGGRTKTSIIATISPGHKDIEETLSTLEYAHRAKNIQNKPEVNQKLTK
>pfk5dL6/1-405
GIDPFTMLRNSYNNDKSSCVNIKVIVRCRPLNEKEKNDINNEEVVRINN---NEVIL-TI
---NRNNEIYEKKYSFDYACDKDVDQKTLFNNYIYQIVDEVLQGFNCTLFCYGQTGTGKT
YTMEGKILEHLKQYDNNKKVDLNESINSDISYCYELCENEDTGLIFRVTKRIFDILNKRK
EEKIRHFDKNMYDFNIKISYLEIYNEELCDLLSSTNE-NMKLRIYEDSNNKSKGLNVDKL
EEKSINSFEEIYYIICSAIKKRRTAETAYNKKSSRSHSIFTITLIIKDINNVGESITKIG
KLNLVDLAGSENALKSSYGSLKIRQQESCNINQSLLTLGRVINSLIENSSYIPYRDSKLT
RLLQDSLGGKTKTFIVATISPSSLCIDETLSTLDYVFRAKNIKNRPEINIKTT-
>3HQD.pdb/1-350 (#0) chain A/17-366
-------------------KNIQVVVRCRPFNLAERK-ASAHSIVECDPVR-KEVSV-RT
GGLADK--SSRKTYTFDMVFGASTKQIDVYRSVVCPILDEVIMGYNCTIFAYGQTGTGKT
FTMEGERSPNEEY---------------------TWEEDPLAGIIPRTLHQIFEKLTDNG
T-----------EFSVKVSLLEIYNEELFDLLNPSSDVSERLQMFDDPRNK-RGVIIKGL
EEITVHNKDEVYQILEKGAAKRTTAATLMNAYSSRSHSVFSVTIHMKETTIDGEELVKIG
KLNLVDLAGSENIGRS--GAVDKRAREAGNINQSLLTLGRVITALVERTPHVPYRESKLT
RILQDSLGGRTRTSIIATISPASLNLEETLSTLEYAHRAKNILNKPEVN-----
